# Supplementary material for: Non-invasive tape sampling of tryptophan and kynurenine in relation to phenylalanine and tyrosine from melanoma and adjacent non-lesional skin: A pilot study
Source: PLoS One. 2025 Jun 24;20(6):e0326457. doi: 10.1371/journal.pone.0326457 (PMC12186910; doi:10.1371/journal.pone.0326457)
Supplement: S9 Table — (XLSX) [file pone.0326457.s016.xlsx]

## Sheet: Search results summary
Search words in PubMed	PMID	Title	Authors	Citation	First Author	Journal/Book	Publication Year	Create Date	PMCID	NIHMS ID	DOI	Availability	Animal	Sample type	Sample	Analyte	Analytes2 (enzymes)	Platfrom	Main finding
Trp and Kyn in skin	15206797	HPLC profiling of Trp-related metabolites in humans	Marklová E, Albahri Z, Nozicková M.	Adv Exp Med Biol. 2003;527:739-44. doi: 10.1007/978-1-4615-0135-0_87.	Marklová E	Adv Exp Med Biol	2003	38161			10.1007/978-1-4615-0135-0_87	N
Trp and Kyn in skin	12938169	Immune cell proliferation is suppressed by the interferon-gamma-induced indoleamine 2,3-dioxygenase expression of fibroblasts populated in collagen gel (FPCG)	Sarkhosh K, Tredget EE, Karami A, Uludag H, Iwashina T, Kilani RT, Ghahary A.	J Cell Biochem. 2003 Sep 1;90(1):206-17. doi: 10.1002/jcb.10593.	Sarkhosh K	J Cell Biochem	2003	37859			10.1002/jcb.10593	Y	human	cells	fibroblasts, PBMC	Trp, Kyn	IDO		IDO can be activated by IFN. IDO supresses fibroblasts viability and activity. Reduction in proliferation of peropheral blood mononuclear cells (PBMC) when co-cultured with IDO-expressing fibroblasts, compared to those cocultured with non-IDO-expressing fibroblasts.
Trp and Kyn in skin	12950637	Proliferation of peripheral blood mononuclear cells is suppressed by the indoleamine 2,3-dioxygenase expression of interferon-gamma-treated skin cells in a co-culture system	Sarkhosh K, Tredget EE, Li Y, Kilani RT, Uludag H, Ghahary A.	Wound Repair Regen. 2003 Sep-Oct;11(5):337-45. doi: 10.1046/j.1524-475x.2003.11505.x.	Sarkhosh K	Wound Repair Regen	2003	37867			10.1046/j.1524-475x.2003.11505.x	Y	human	cells	fibroblasts, keratinocytes	Kyn	IDO		Co-culturing non-treated mononuclear cells with keratinocytes experssing IDO results in proliferation reduction of mononuclear cells. Immusupression induced by IDO can be reversed by 1-methyl-tryptophan treatment.
Trp and Kyn in skin	14969766	Cell surface expression of MHC class I antigen is suppressed in indoleamine 2,3-dioxygenase genetically modified keratinocytes: implications in allogeneic skin substitute engraftment	Li Y, Tredget EE, Ghahary A.	Hum Immunol. 2004 Feb;65(2):114-23. doi: 10.1016/j.humimm.2003.11.004.	Li Y	Hum Immunol	2004	38036			10.1016/j.humimm.2003.11.004	Y	human	cells	keratinocytes	Kyn	IDO		Higher levels of Kyn expressed by IDO induced cells. Downregulation of MHC class I expression by IDO might be one of the mechanisms through which IDO mediates local immunosuppression.
Trp and Kyn in skin	15281097	Temperature-sensitive polymer-conjugated IFN-gamma induces the expression of IDO mRNA and activity by fibroblasts populated in collagen gel (FPCG)	Sarkhosh K, Tredget EE, Uludag H, Kilani RT, Karami A, Li Y, Iwashina T, Ghahary A.	J Cell Physiol. 2004 Oct;201(1):146-54. doi: 10.1002/jcp.20043.	Sarkhosh K	J Cell Physiol	2004	38197			10.1002/jcp.20043	Y	human	cells	fibroblasts, PBMC	Kyn	IDO		IDO expression in fibroblast populated with temperature-sensitive polymer supress the proliferation peripheral blood mononuclear cells. Use of temperature-sensitive polymer prolongs the effect of IFN-gamma on the expression of IDO.
Trp and Kyn in skin	15612990	Studying the immunosuppressive role of indoleamine 2,3-dioxygenase: tryptophan metabolites suppress rat allogeneic T-cell responses in vitro and in vivo	Bauer TM, Jiga LP, Chuang JJ, Randazzo M, Opelz G, Terness P.	Transpl Int. 2005 Jan;18(1):95-100. doi: 10.1111/j.1432-2277.2004.00031.x.	Bauer TM	Transpl Int	2005	38344			10.1111/j.1432-2277.2004.00031.x	Y	rat		xenograft				Application of Kyn, 3-OH-Kyn, 3-OH-anthranilic acid strongly supress T-cell response towards allograft rejection, whereas athranilic and quinolinic acid are noneffective. IDO-induced Trp metabolites supress T-cell response and prolong allograft survival in rats.
Trp and Kyn in skin	16417228	Local expression of indoleamine 2,3-dioxygenase protects engraftment of xenogeneic skin substitute	Li Y, Tredget EE, Ghaffari A, Lin X, Kilani RT, Ghahary A.	J Invest Dermatol. 2006 Jan;126(1):128-36. doi: 10.1038/sj.jid.5700022.	Li Y	J Invest Dermatol	2006	38736			10.1038/sj.jid.5700022	Y	rat	tissue	xenograft 'rejection'/wound healing	Kyn			Reduction in number of infiltrated T lymphocytes in the wounds receiving IDO-expressing fibroblasts relative to controls. IDO-expressing human fibroblasts on wounds in a rat model accelerates wound healing. Uisng co-culture system, its confirmed that IDO can induce angiogenesis through the depletion of tryptophan.
Trp and Kyn in skin	15992929	Indoleamine 2,3-dioxygenase (IDO) activity is lower in atopic than in non-atopic individuals and is enhanced by environmental factors protecting from atopy	Raitala A, Karjalainen J, Oja SS, Kosunen TU, Hurme M.	Mol Immunol. 2006 Mar;43(7):1054-6. doi: 10.1016/j.molimm.2005.06.022. Epub 2005 Jun 29.	Raitala A	Mol Immunol	2006	38538			10.1016/j.molimm.2005.06.022	Y	human	serum	atopic vs non-atopic	Trp, Kyn		HPLC	Kyn/Trp ratio was significantly lower in atopic compared to non-atopic individuals (more Trp less Kyn).
Trp and Kyn in skin	16820992	Is the L-tryptophan metabolite quinolinic acid responsible for eosinophilic fasciitis?	Noakes R, Spelman L, Williamson R.	Clin Exp Med. 2006 Jun;6(2):60-4. doi: 10.1007/s10238-006-0096-5.	Noakes R	Clin Exp Med	2006	38904			10.1007/s10238-006-0096-5	Y	human	blood, tissue	eosinophilic fasciitis		Eosinophil counts		One healthy human volunteer drank quinolonic acid for a month to test if this metabolite of Trp is responsible for eosinophilic fasciitis. The count of eaosinophils increase after taking quinolic acid as seen in H&E stained skin puch biopsies. Results suggest that quinolinic acid may play a role in cutanous eosinophilic disorders.
Trp and Kyn in skin	17191041	Decreased serum tryptophan concentration predicts poor prognosis in malignant melanoma patients	Weinlich G, Murr C, Richardsen L, Winkler C, Fuchs D.	Dermatology. 2007;214(1):8-14. doi: 10.1159/000096906.	Weinlich G	Dermatology	2007	39079			10.1159/000096906	Y	human	serum	melanoma	Trp,Kyn	neopterin	HPLC	Compared to healthy volunteers melanoma patients had lower Trp and higher Kyn concentrations in blood. This was esspecially true for metastatic melanoma, but not for patient with lymph node metastasis, or those whos melanoma didnt progress. Positive correlation between neopterin and Kyn/Trp ratio was observed. Patients who didnt survive had significantly lower Trp levels and higher Kyn levels com…
Trp and Kyn in skin	18008147	Differential immunosuppressive effect of indoleamine 2,3-dioxygenase (IDO) on primary human CD4+ and CD8+ T cells	Forouzandeh F, Jalili RB, Germain M, Duronio V, Ghahary A.	Mol Cell Biochem. 2008 Feb;309(1-2):1-7. doi: 10.1007/s11010-007-9635-y. Epub 2007 Nov 16.	Forouzandeh F	Mol Cell Biochem	2008	39403			10.1007/s11010-007-9635-y	Y	human	cells	fibroblast, PBMC, Tcells				Porliferation of CD8+ (Tcytotoxic) and CD4+ (Treg) T cells are supressed in response to tryptophan defficient enviroment cause by IDO expression and it is more so for CD8+ T than CD4+ T cells.
Trp and Kyn in skin	20540982	Tryptophan metabolism in allergic rhinitis: the effect of pollen allergen exposure	Ciprandi G, De Amici M, Tosca M, Fuchs D.	Hum Immunol. 2010 Sep;71(9):911-5. doi: 10.1016/j.humimm.2010.05.017. Epub 2010 Jun 9.	Ciprandi G	Hum Immunol	2010	40344			10.1016/j.humimm.2010.05.017	Y	human	serum	pollen-induced allergic rhinitis (AR)	Trp, Kyn	neopterin	HPLC	Trp and Kyn concentration was higher in AR patients blood than in controls and was also higher out of pollen season than during it.
Trp and Kyn in skin	20648630	High expression of IMPACT protein promotes resistance to indoleamine 2,3-dioxygenase-induced cell death	Habibi D, Jalili RB, Forouzandeh F, Ong CJ, Ghahary A.	J Cell Physiol. 2010 Oct;225(1):196-205. doi: 10.1002/jcp.22220.	Habibi D	J Cell Physiol	2010	40381			10.1002/jcp.22220	Y	human	cells	fibroblast, Jurkat cells, T-cells, keratinocytes	Kyn		Spectrophotometer	Expression of protein IMPACT homolog in non-immune cells such as skin cells act as protective mechanism against IDO-induced GCN2 activation, therefore, makes them resistant to the amino acid-deprived enviroment caused by IDO.
Trp and Kyn in skin	21982155	Effects of pro-inflammatory cytokines on expression of kynurenine pathway enzymes in human dermal fibroblasts	Asp L, Johansson AS, Mann A, Owe-Larsson B, Urbanska EM, Kocki T, Kegel M, Engberg G, Lundkvist GB, Karlsson H.	J Inflamm (Lond). 2011 Oct 8;8:25. doi: 10.1186/1476-9255-8-25.	Asp L	J Inflamm (Lond)	2011	40827	PMC3204223		10.1186/1476-9255-8-25	Y	human	cells	fibroblast	Kynurenic acid	IDO1, kynureninase, 3-OH-anthranilic acid oxygenase, TDO, kynurenine aminotransferase, quinolinic acid phosphoribosyltransferase	HPLC	Abundance of transcripts encoding IDO1, kynureninase, 3-OH-antrharnilic acid oxygenase increases, and levels of TDO, kynurenine aminotransferases or quinolinic acid phosphoribosyltransferase increase following IFN-gamma and TNF-alpha treatment. Fibroblast cultures released detectable levels of kynurenic acid in the cell culture base-line conditions, which increased after IFN-gamma, but not TNF-al…
Trp and Kyn in skin	22837645	Kynurenine Pathway in Skin Cells: Implications for UV-Induced Skin Damage	Sheipouri D, Braidy N, Guillemin GJ.	Int J Tryptophan Res. 2012;5:15-25. doi: 10.4137/IJTR.S9835. Epub 2012 Jul 3.	Sheipouri D	Int J Tryptophan Res	2012	41118	PMC3399400		10.4137/IJTR.S9835	Y (review)							Some kynurenine pathway (KP) metabolites may act as pro-inflammatory and anti-inflammatory mediators, since KP is important in immunomodulation.
Trp and Kyn in skin	22301793	Flavivirus infection induces indoleamine 2,3-dioxygenase in human monocyte-derived macrophages via tumor necrosis factor and NF-κB	Yeung AW, Wu W, Freewan M, Stocker R, King NJ, Thomas SR.	J Leukoc Biol. 2012 Apr;91(4):657-66. doi: 10.1189/jlb.1011532. Epub 2012 Feb 1.	Yeung AW	J Leukoc Biol	2012	40943			10.1189/jlb.1011532	Y	human	cells	monocytes infected with West Nile virus (WNV)	Trp, Kyn	IDO, IFN-alpha/beta, TNF	HPLC	IDO is not required by monocyte-derived macrophages for the clearance of established viral infection. The spread of flavivirus infection is limited by IDO expressed in unifected, neighboring cells.
Trp and Kyn in skin	23053521	Pathway analysis in blood cells of pigs infected with classical swine fever virus: comparison of pigs that develop a chronic form of infection or recover	Hulst M, Loeffen W, Weesendorp E.	Arch Virol. 2013 Feb;158(2):325-39. doi: 10.1007/s00705-012-1491-8. Epub 2012 Oct 4.	Hulst M	Arch Virol	2013	41194			10.1007/s00705-012-1491-8	Y	pig	blood	swine fever virus				Based on 4 genes mapping to the Trp metabolism pathway, tryptophan-tRNA-synthetase (WARS), kynureninase (KYNU), kynurenine-3-monooxygenase (KMO) and IDO1 were upregulated in LE pigs (cleared virus). In HE (not cleared virus) pigs this pathway was significant without KYNU and KMO. IDO1, KYNU, KMO convert Trp Kyn, Kyn to anthranilic acid, and kyn to 3-OH-kynurenine.
Trp and Kyn in skin	23121382	Suppression of the allogeneic response by the anti-allergy drug N-(3,4-dimethoxycinnamonyl) anthranilic acid results from T-cell cycle arrest	Zaher SS, Coe D, Chai JG, Larkin DF, George AJ.	Immunology. 2013 Feb;138(2):157-64. doi: 10.1111/imm.12026.	Zaher SS	Immunology	2013	41219	PMC3575768		10.1111/imm.12026	Y	mice	cells	xenograft			FT-Raman	Administartion of anthranilic acid analogue delays cornea and other tissue xenografts rejection by arresting T cell cycle.
Trp and Kyn in skin	23629861	Basic evidence for epidermal H2O2/ONOO(-)-mediated oxidation/nitration in segmental vitiligo is supported by repigmentation of skin and eyelashes after reduction of epidermal H2O2 with topical NB-UVB-activated pseudocatalase PC-KUS	Schallreuter KU, Salem MA, Holtz S, Panske A.	FASEB J. 2013 Aug;27(8):3113-22. doi: 10.1096/fj.12-226779. Epub 2013 Apr 29.	Schallreuter KU	FASEB J	2013	41395			10.1096/fj.12-226779	Y	human	tissue	vitiligo		biopterin		In vivo FT-Raman spectroscopy performed on Vitiligo skin reveals the presence of H2O2, methionine sulfoxide, and Trp metabolites, i.e., N-formylkynurenine and Kyn, implying Fenton chemistry in the cascade in Vitiligo dideased people.
Trp and Kyn in skin	23879623	The expanding roles of 1-methyl-tryptophan (1-MT): in addition to inhibiting kynurenine production, 1-MT activates the synthesis of melatonin in skin cells	Moreno AC, Clara RO, Coimbra JB, Júlio AR, Albuquerque RC, Oliveira EM, Maria-Engler SS, Campa A.	FEBS J. 2013 Oct;280(19):4782-92. doi: 10.1111/febs.12444. Epub 2013 Aug 22.	Moreno AC	FEBS J	2013	41480			10.1111/febs.12444	Y	human	cells	fibroblasts, keratinocytes, melanocytes, SK-Mel-19 (BRAF mutant), SK-Mel-147 (no-BRAF mutation) (both metastatic melanoma cell lines)	Trp, Kyn, melatonin	IDO1, tryptophan hydroxylase (TPH1), IDO2,arylalkylamine-N-acetyltranferase (AANAT), TDO2, hydroxyindole O-methyltransferase (HIOMT)	HPLC	Melatonin biosynthesis is driven by 1-methyl-tryptophan (1-MT), a competative inhibitor of IDO1, in human fibroblasts, melanocytes and melanoma cells. Melatonin downregulates Kyn production. There is variability between skin cells and melanomas cells in term of IDO1 expression upon stimualtion by IFN-gamma. Upon IFN-gamma stimulation more Kyn seems to be produced by SK-MEL-147 (no BRAF mutation) …
Trp and Kyn in skin	23993943	Tryptophan metabolite analog, N-(3,4-dimethoxycinnamonyl) anthranilic acid, ameliorates acute graft-versus-host disease through regulating T cell proliferation and polarization	Xu J, Wei J, Huang M, Zhu X, Guan J, Yin J, Xiao Y, Zhang Y.	Int Immunopharmacol. 2013 Nov;17(3):601-7. doi: 10.1016/j.intimp.2013.08.004. Epub 2013 Aug 28.	Xu J	Int Immunopharmacol	2013	41520			10.1016/j.intimp.2013.08.004	Y	mice	tissue, blood	acute graft versus host disease (aGVHD)		IDO1, IFN-gamma, TNF-alpha, IL-2, IL-12, IL-4, IL-5, IL-10	HPLC	Administration of synthetic antharnilic acid reduced the severity and histological score of the acute graft versus host disease (aGVHD) following allogeneic bone marrow transplantation. The survival of mice receiving synthethic anthranilic acid was prolonged compared to receiving control vehicle. The plasma levels of IFN-gamma, TNF-alpha, IL-12, and IL-2 in synthetic anthranilic acid treatment gr…
Trp and Kyn in skin	24012176	Activation of kynurenine pathway in ex vivo fibroblasts from patients with bipolar disorder or schizophrenia: cytokine challenge increases production of 3-hydroxykynurenine	Johansson AS, Owe-Larsson B, Asp L, Kocki T, Adler M, Hetta J, Gardner R, Lundkvist GB, Urbanska EM, Karlsson H.	J Psychiatr Res. 2013 Nov;47(11):1815-23. doi: 10.1016/j.jpsychires.2013.08.008. Epub 2013 Aug 23.	Johansson AS	J Psychiatr Res	2013	41527			10.1016/j.jpsychires.2013.08.008	Y	human	cells	skin derived fibroblasts from pateinst with bipolar disorder, shizophrenia and healthy individuals	KYNA, 3-HK	kynurenine aminotransferases (KATs), kynureninase (KYNU), kynurenine-3-monooxygenase (KMO), and other enzymes and interleukins	HPLC	In both cases, bipolar and shizophrenia disorders, baseline production of kynrenic acid (Ka) and 3-OH-kynurenine (3-HK) was increased as compared to control cell supernatants. Experimental exposure of fibroblasts to cytokines further increase the production of 3-HK, but not already high KA.
Trp and Kyn in skin	24400157	Renal effects of a novel endogenous natriuretic agent xanthurenic acid 8-o-β-d-glucoside in rats	Hoffman A, Okun-Gurevich M, Ovcharenko E, Goltsman I, Karram T, Cain C, Abassi Z, Winaver J.	Physiol Rep. 2013 Nov;1(6):e00155. doi: 10.1002/phy2.155. Epub 2013 Nov 13.	Hoffman A	Physiol Rep	2013	41648	PMC3871470		10.1002/phy2.155	Y	rat	blood, urine			inulin, electrolytes, urine	flame photometer	Synthetic xanthurenic acid has significant diuretic/natriuretic and kaluretic properties.
Trp and Kyn in skin	24385714	Immunohistochemical studies of the kynurenine pathway in morphea	Noakes R, Mellick N.	Int J Tryptophan Res. 2013 Dec 23;6:97-102. doi: 10.4137/IJTR.S13371. eCollection 2013.	Noakes R	Int J Tryptophan Res	2013	41643	PMC3873171		10.4137/IJTR.S13371	Y	human	tissue	morphea	Quinolinic acid	IDO	Antibody	Kyn pathway is associated with morphea (form of scleroderma that mainly involves isolated patches of hardened skin). Tissue stainning showed that IDO 1 expression and quinolinic acid possitively correlates.
Trp and Kyn in skin	23877570	Kynurenine increases matrix metalloproteinase-1 and -3 expression in cultured dermal fibroblasts and improves scarring in vivo	Li Y, Kilani RT, Rahmani-Neishaboor E, Jalili RB, Ghahary A.	J Invest Dermatol. 2014 Mar;134(3):643-650. doi: 10.1038/jid.2013.303. Epub 2013 Jul 22.	Li Y	J Invest Dermatol	2014	41479			10.1038/jid.2013.303	Y	human, rabbit	cells	fibroblasts, heratinocytes; hypertrophic scarring		MMPs, actin	Western blot	Significant increase in expression of matrix metalloproteinase 1 (MMP-1) in fibroblasts either transduced with human IDO gene or cultured with conditioned media obtained from IDO-expressing cells. Kyn tretament increased levels of matrix metalloproteinases (endopeptidases) MMP-1 and IDO in human dermal fibroblasts. Kyn but not depletion of Trp induces MMP-1 expression in human dermal fibroblasts.…
Trp and Kyn in skin	24402311	IDO2 is critical for IDO1-mediated T-cell regulation and exerts a non-redundant function in inflammation	Metz R, Smith C, DuHadaway JB, Chandler P, Baban B, Merlo LM, Pigott E, Keough MP, Rust S, Mellor AL, Mandik-Nayak L, Muller AJ, Prendergast GC.	Int Immunol. 2014 Jul;26(7):357-67. doi: 10.1093/intimm/dxt073. Epub 2014 Jan 8.	Metz R	Int Immunol	2014	41649	PMC4432394		10.1093/intimm/dxt073	Y	mice	cells, tissue, blood		Kyn	cytokines		Abliation of murine IDO2 does not affect systemic blood levels of Kyn. IDO2 was found to be critical for IDO1-dependent Treg function.
Trp and Kyn in skin	25215657	Forced IDO1 expression in dendritic cells restores immunoregulatory signalling in autoimmune diabetes	Pallotta MT, Orabona C, Bianchi R, Vacca C, Fallarino F, Belladonna ML, Volpi C, Mondanelli G, Gargaro M, Allegrucci M, Talesa VN, Puccetti P, Grohmann U.	J Cell Mol Med. 2014 Oct;18(10):2082-91. doi: 10.1111/jcmm.12360. Epub 2014 Sep 12.	Pallotta MT	J Cell Mol Med	2014	41895	PMC4193887	EMS60451	10.1111/jcmm.12360	Y	mice	cells	autoimmune diabetes	Kyn	IDO1, tgfb1, cytokines	HPLC	Correction of IDO1 expression may restore immunosupression and could pottentially be used as therapeutics in non-obese diabetic (NOD), type 1 autoimmune setting.
Trp and Kyn in skin	25639585	Characterisation of the kynurenine pathway in skin-derived fibroblasts and keratinocytes	Sheipouri D, Grant R, Bustamante S, Lovejoy D, Guillemin GJ, Braidy N.	J Cell Biochem. 2015 Jun;116(6):903-22. doi: 10.1002/jcb.25019.	Sheipouri D	J Cell Biochem	2015	42038			10.1002/jcb.25019	Retracted
Trp and Kyn in skin	25890721	Inhibition of indoleamine 2,3-dioxygenase activity accelerates skin wound healing	Ito H, Ando T, Ogiso H, Arioka Y, Saito K, Seishima M.	Biomaterials. 2015 Jun;53:221-8. doi: 10.1016/j.biomaterials.2015.02.098. Epub 2015 Mar 13.	Ito H	Biomaterials	2015	42114			10.1016/j.biomaterials.2015.02.098	Y	mice	tissue, cells	skin wound	Trp	IDO1, TDO, MMP2, cytokines, GAPDH	HPLC	The rate of wound healing in IDO1 knowckout mice was higher than in wild type mice. 1-methyl-alpha-Trp, an inhibitor of IDO1, increased the rate of wound healing in vivo and in vitro experimental model, whereas rate of wound healing was not affected by administration of Kyn. Local administration of 1-methyl-Trp or Trp may accelarte wound healing.
Trp and Kyn in skin	25933499	Niacin metabolism and indoleamine 2,3-dioxygenase activation in malnourished patients with flaky paint dermatosis	Maltos AL, Portari GV, Moraes GV, Monteiro MC, Vannucchi H, da Cunha DF.	Nutrition. 2015 Jun;31(6):890-2. doi: 10.1016/j.nut.2014.12.023. Epub 2014 Dec 31.	Maltos AL	Nutrition	2015	42127			10.1016/j.nut.2014.12.023	Y	human	serum	flaky paint (Pellagra-like) dermatosis	Trp, Kyn, N1-methylnicotinamide, creatinine	ferritin, hemoglobin	HPLC	Levels of Trp in flasky paint dermatosis patients serum was low (<29uM) and Kyn/Trp ratio higher than 0.04, suggesting increase IDO expression and increase in the Trp oxidation. Also decreased urinary niacinamaide was observed. Flaky paint dermatosis could be a manisfestation of niacin defficiency.
Trp and Kyn in skin	26050145	Systemic immune changes associated with adjuvant interferon-α2b-therapy in stage III melanoma patients: failure at the effector phase?	Chevolet I, Schreuer M, Speeckaert R, Neyns B, Hoorens I, van Geel N, Krüse V, Hennart B, Allorge D, Van Gele M, Brochez L.	Melanoma Res. 2015 Aug;25(4):357-61. doi: 10.1097/CMR.0000000000000171.	Chevolet I	Melanoma Res	2015	42163			10.1097/CMR.0000000000000171	N
Trp and Kyn in skin	26371122	Immunomodulatory metabolites released by the frog-killing fungus Batrachochytrium dendrobatidis	Rollins-Smith LA, Fites JS, Reinert LK, Shiakolas AR, Umile TP, Minbiole KP.	Infect Immun. 2015 Dec;83(12):4565-70. doi: 10.1128/IAI.00877-15. Epub 2015 Sep 14.	Rollins-Smith LA	Infect Immun	2015	42263	PMC4645405		10.1128/IAI.00877-15	Y	frog	fungus isolate, frog spleen isolates; Jurkat cells	Frog-killing fungus Batrachochytrium dendrobatidis	Trp, Kyn, methyladenosine		LC-MS	Fungal metabolites released by B. dendrobatidis but not by closely related nonpathogenic hybrid Homolaphlytics polyrhiza; those metabolites are methylthioadenosine (MTA), Trp and Kyn. Independently, both MTA and Kyn inhibit the survival and proliferation of amphibian lymphocytes and the Jurkat human T cell leukemia cell line. Working together they become effective at much lower concentrations. It…
Trp and Kyn in skin	26524378	Melanocytes are more responsive to IFN-γ and produce higher amounts of kynurenine than melanoma cells	Clara RO, Assmann N, Ramos Moreno AC, Coimbra JB, Nurenberger N, Dettmer-Wilde K, Oefner PJ, Campa A.	Biol Chem. 2016 Jan;397(1):85-90. doi: 10.1515/hsz-2015-0173.	Clara RO	Biol Chem	2016	42311			10.1515/hsz-2015-0173	N
Trp and Kyn in skin	27771694	Activation of Tryptophan and Phenylalanine Catabolism in the Remission Phase of Allergic Contact Dermatitis: A Pilot Study	Zinkevičienė A, Kainov D, Girkontaitė I, Lastauskienė E, Kvedarienė V, Fu Y, Anders S, Velagapudi V.	Int Arch Allergy Immunol. 2016;170(4):262-268. doi: 10.1159/000450789. Epub 2016 Oct 22.	Zinkevičienė A	Int Arch Allergy Immunol	2016	42668			10.1159/000450789	Y	human	serum	allergic contact dermatitis (ACD)	Trp, Kyn, Phe, Tyr (+72 other metabolites)			Remision of the patients with ACD associated with systemic biochemical shift in 2 metabolic pathways: Trp-Kyn and Phe-Tyr. Levels of Trp, Kyn and Phe were higher in remission phase of the patients compared to healthy controls. It was discussed that high Phe levels lead to distrubance in Trp metabolism since the 5-hydroxytryptophan decarboxylase activity is inhibited by the elevated blood levels o…
Trp and Kyn in skin	26725996	The tryptophan metabolism enzyme L-kynureninase is a novel inflammatory factor in psoriasis and other inflammatory diseases	Harden JL, Lewis SM, Lish SR, Suárez-Fariñas M, Gareau D, Lentini T, Johnson-Huang LM, Krueger JG, Lowes MA.	J Allergy Clin Immunol. 2016 Jun;137(6):1830-1840. doi: 10.1016/j.jaci.2015.09.055. Epub 2015 Dec 22.	Harden JL	J Allergy Clin Immunol	2016	42374	PMC4899291	NIHMS747326	10.1016/j.jaci.2015.09.055	Y	human	skin biopsy, blood	psoriasis	(Trp, Kyn, QA, 3HAA)	IDO, Kynureninase		In general, downstream metabolites of kynureninase (3-OH anthranilic acid and quinolinic acid) induced inflammatory genes expression, whereas kynurenine had minimal inflammatory capacity. IDO 1 is upregulated in cancer (immunosupressio), whereas kynureninase-in inflammation.
Trp and Kyn in skin	27441838	Metabolic Profiling of Systemic Lupus Erythematosus and Comparison with Primary Sjögren's Syndrome and Systemic Sclerosis	Bengtsson AA, Trygg J, Wuttge DM, Sturfelt G, Theander E, Donten M, Moritz T, Sennbro CJ, Torell F, Lood C, Surowiec I, Rännar S, Lundstedt T.	PLoS One. 2016 Jul 21;11(7):e0159384. doi: 10.1371/journal.pone.0159384. eCollection 2016.	Bengtsson AA	PLoS One	2016	42573	PMC4956266		10.1371/journal.pone.0159384	Y	human	serum	systemic Lupus Erythematosus, primary Sjögren's syndrome, systemic sclerosis	Trp (+ 71 other metabolite)		GC-MS	Metabolomics can be used as a tool for improved diagnosis of systemic lupus erythematosus (SLE) compared to other similar autoimmune diseases. It was found increase oxidative activity in SLE, supported by increase xanthine oxidase activity and an increase turnover in the urea cycle. Most discriminatory metabolite was Trp, with decrease levels in SLE compared to control groups. Changes of Trp leve…
Trp and Kyn in skin	27517618	Higher maternal serum concentrations of nicotinamide and related metabolites in late pregnancy are associated with a lower risk of offspring atopic eczema at age 12 months	El-Heis S, Crozier SR, Robinson SM, Harvey NC, Cooper C, Inskip HM; Southampton Women's Survey Study Group; Godfrey KM.	Clin Exp Allergy. 2016 Oct;46(10):1337-43. doi: 10.1111/cea.12782. Epub 2016 Sep 15.	El-Heis S	Clin Exp Allergy	2016	42595	PMC5045718	EMS69670	10.1111/cea.12782	Y	human	serum	risk of atopic eczema in the offspring (metabolites measured in late pregnancy mother's blood)	Kyn, Trp, kynurenic acid, anthranilic acid, nicotinamide, N1-methylnicotinamide		LC-MS/MS	Maternal nicotinamide and related metabolite concentrations were not associated with offspring atopic eczema at age of 6 months. However, higher concentrations of nicotinamide and anthranilic acid were associated with lower risk of eczema at age of 12 moths.
Trp and Kyn in skin	27760961	[Clinical Evaluation of Immunosuppressive Acidic Protein in the Serum of Patients with Locally Advanced Breast Cancer during Mohs Paste Treatment]	Hirano T, Sakurai K, Fujisaki S, Adachi K, Suzuki S, Masuo Y, Nagashima S, Hara Y, Enomoto K, Tomita R, Gonda K.	Gan To Kagaku Ryoho. 2016 Oct;43(10):1283-1285.	Hirano T	Gan To Kagaku Ryoho	2016	42664				In Japanese
Trp and Kyn in skin	26992058	Kynurenine Modulates MMP-1 and Type-I Collagen Expression Via Aryl Hydrocarbon Receptor Activation in Dermal Fibroblasts	Poormasjedi-Meibod MS, Salimi Elizei S, Leung V, Baradar Jalili R, Ko F, Ghahary A.	J Cell Physiol. 2016 Dec;231(12):2749-60. doi: 10.1002/jcp.25383. Epub 2016 Apr 4.	Poormasjedi-Meibod MS	J Cell Physiol	2016	42448			10.1002/jcp.25383	Y	human, rat	rat dermal fibrosis (created wounds) and in vitro cells (primary human keratinocytes and fibroblasts from healthy human foreskin)	dermal fibrosis		AhR, Lamin B, GAPDH, CYP1A-1, beta -actin, MMP1, type- 1 collagen (Col-I)		Kyn activates aryl hydrocarbon receptor (AhR). Kyn slow-releasing dressing showed anti-fibrotic efficiency in vitro and in a rat model by MMP-1 induction, alpha-smooth muscle actin and type-1 collagen suppression, and reduced tissue cellularity, T-cells and myofibroblasts.
Trp and Kyn in skin	28445957	Peripheral kynurenine/tryptophan ratio is not a reliable marker of systemic indoleamine 2,3-dioxygenase: A lesson drawn from patients on hemodialysis	Chen Y, Xie Z, Xiao C, Zhang M, Li Z, Xie J, Zhang Y, Zhao X, Zeng P, Mo L, Liang X, Shi W.	Oncotarget. 2017 Apr 11;8(15):25261-25269. doi: 10.18632/oncotarget.15705.	Chen Y	Oncotarget	2017	42853	PMC5421927		10.18632/oncotarget.15705	Y	human	plasma	hemodialysis (tuberculin skin testing (testing for tuberculosis) and risk of new bacterial infection)	Trp, Kyn	IDO		IDO and IDO median flourescence index (MFI) of peripheral blood mononuclear cells (PBMC) were higher in patients than in healthy controls but did not correlate to each other. In vitro experiments demonstrated that PBMC) could not metabolize Trp into Kyn, indicating that increase Kyn/Trp ratio was IDO independent. Skin induration diameter of tuberculin skin testing were correlated with the IDO MFI…
Trp and Kyn in skin	28132413	Immunotolerant indoleamine-2,3-dioxygenase is increased in condyloma acuminata	Xie Z, Zhang M, Xiong W, Wan HY, Zhao XC, Xie T, Lei H, Lin ZC, Luo DS, Liang XL, Chen YH.	Br J Dermatol. 2017 Sep;177(3):809-817. doi: 10.1111/bjd.15356. Epub 2017 May 31.	Xie Z	Br J Dermatol	2017	42765			10.1111/bjd.15356	N
Trp and Kyn in skin	29066694	[Clinical Evaluation of Indoleamine 2, 3-Dioxygenase in the Serum of Patients with Locally Advanced Breast Cancer during Mohs Paste Treatment]	Kubota H, Sakurai K, Fujisaki S, Hara Y, Suzuki S, Adachi K, Tomita R, Enomoto K, Hirano T, Saga R, Makishima M.	Gan To Kagaku Ryoho. 2017 Oct;44(10):915-917.	Kubota H	Gan To Kagaku Ryoho	2017	43034				In Japanese	tick (Ixodes scapularis) with transmitting agent Anaplasma phagocytophylum		human anaplasmosis transmited by ticks
Trp and Kyn in skin	29038575	Human rickettsial pathogen modulates arthropod organic anion transporting polypeptide and tryptophan pathway for its survival in ticks	Taank V, Dutta S, Dasgupta A, Steeves TK, Fish D, Anderson JF, Sultana H, Neelakanta G.	Sci Rep. 2017 Oct 16;7(1):13256. doi: 10.1038/s41598-017-13559-x.	Taank V	Sci Rep	2017	43026	PMC5643405		10.1038/s41598-017-13559-x	Y	mice	cells, tick cells, salivary glands and gut	ticks transmision of Anaplasma phagocytophilum		isoatps, p44, KAT		A. phagocytophilum up-regulates I.scapularis organic anion transporting polypeptide, isoatp4056 and Kyn aminotranfesares (KAT), a gene involved in production of Trp metabolite xanthurenic acid (XA), for its survival in ticks. Knockdown of the expression of KAT mRNA alone or in combination with isoatp4056 mRNA affected A.phagocytophilum survival and isoatp4056 expression in tick cells. Exogenous a…
Trp and Kyn in skin	29150070	Decreased expression of indolamine 2,3-dioxygenase in childhood allergic asthma and its inverse correlation with fractional concentration of exhaled nitric oxide	Hu Y, Chen Z, Jin L, Wang M, Liao W.	Ann Allergy Asthma Immunol. 2017 Nov;119(5):429-434. doi: 10.1016/j.anai.2017.07.023.	Hu Y	Ann Allergy Asthma Immunol	2017	43058			10.1016/j.anai.2017.07.023	N
Trp and Kyn in skin	29102224	An endogenous tryptophan photo-product, FICZ, is potentially involved in photo-aging by reducing TGF-β-regulated collagen homeostasis	Murai M, Tsuji G, Hashimoto-Hachiya A, Kawakami Y, Furue M, Mitoma C.	J Dermatol Sci. 2018 Jan;89(1):19-26. doi: 10.1016/j.jdermsci.2017.10.002. Epub 2017 Oct 16.	Murai M	J Dermatol Sci	2018	43045			10.1016/j.jdermsci.2017.10.002	Y	human	cells	normal human dermal fibroblasts (NHDFs)	FICZ	ACTA, COL1A1, igG, CYP1B1, (p)Smad2/3		Trp metabolite 6-formylindolo [3,2]carbazole (FICZ) significantly inhibited TGF-beta-induced upregulation of mRNA and protein levels of ACTA2 and collagen I and actin polymerization in myofibroblats. An endogenous Trp photo-product, FICZ, is potentially involved in photo aging by reducing TGF-beta-regulated collagen homeostasis. The inhibitory actions of FICZ were independent of AHR signaling. Ky…
Trp and Kyn in skin	29416533	Patients with Treatment-Requiring Chronic Graft versus Host Disease after Allogeneic Stem Cell Transplantation Have Altered Metabolic Profiles due to the Disease and Immunosuppressive Therapy: Potential Implication for Biomarkers	Reikvam H, Grønningsæter IS, Mosevoll KA, Lindås R, Hatfield K, Bruserud Ø.	Front Immunol. 2018 Jan 24;8:1979. doi: 10.3389/fimmu.2017.01979. eCollection 2017.	Reikvam H	Front Immunol	2018	43140	PMC5787552		10.3389/fimmu.2017.01979	Y	human	serum	chronic graft versus host disease (cGVHD)	Trp, Phe, Tyr and other metabolites		UPLC-MS/MS	Comparison between plasma metabolites with and without cGVHD allowed differentiation between these two groups with 75% accuracy based on 30 top-ranked metabolites including increased levels of bile acids, several metabolites from the cytokine- responsive Kyn pathway, pro-inflammatory lipid metabolites, Phe and Tyr derived from gut microbiota, and metabolites reflecting increase oxidative stress. …
Trp and Kyn in skin	30241502	Anti-inflammatory effects of minocycline are mediated by retinoid signaling	Clemens V, Regen F, Le Bret N, Heuser I, Hellmann-Regen J.	BMC Neurosci. 2018 Sep 21;19(1):58. doi: 10.1186/s12868-018-0460-x.	Clemens V	BMC Neurosci	2018	43366	PMC6151010		10.1186/s12868-018-0460-x	Y	human	cells	human microglial-like monocyte-derived cells	Retinoids (Retinoic acid)	IDO, Kyn-3-monooxygenase (KMO), TNF-alpha, IL-6	HPLC	Minocycline (a lipophilic tetracyclin which inhibits microglial activation, a mechanism involved in numerous neuropsychiatric disorders) exposure resulted in increase of retinoic acid levels in the human monocytic cell line THP-1. While pro-inflammatory stimulation with lipopolysacharides resulted in increased IDO expresion and TNF-alpha levels in primary human monocytes-derived microglial-like c…
Trp and Kyn in skin	30240768	Expression of the IDO1/TDO2-AhR pathway in tumor cells or the tumor microenvironment is associated with Merkel cell polyomavirus status and prognosis in Merkel cell carcinoma	Wardhani LO, Matsushita M, Iwasaki T, Kuwamoto S, Nonaka D, Nagata K, Kato M, Kitamura Y, Hayashi K.	Hum Pathol. 2019 Feb;84:52-61. doi: 10.1016/j.humpath.2018.09.003. Epub 2018 Sep 18.	Wardhani LO	Hum Pathol	2019	43365			10.1016/j.humpath.2018.09.003	Y	human	tissue	Merkel cell carcinoma		IDO1, TDO2, AhR		Merkel cell carcinoma (MCC) is neauroendocrine skin cancer often associated with Merkel cell polyomavirus (MCPyV). Higher IDO1 expression in MCC tumor cells was found in MCPyV-negative than MCPyV-positive MCC.Tumor microenviroment in MCPyV-negative MCC expressed higher TDO2 than MCPyV-positive. MCC with lower IDO1 expression in tumor cells and with lower TDO2 and AHR expressions in TME had better…
Trp and Kyn in skin	31434983	Exhaustion of CD4+ T-cells mediated by the Kynurenine Pathway in Melanoma	Rad Pour S, Morikawa H, Kiani NA, Yang M, Azimi A, Shafi G, Shang M, Baumgartner R, Ketelhuth DFJ, Kamleh MA, Wheelock CE, Lundqvist A, Hansson J, Tegnér J.	Sci Rep. 2019 Aug 21;9(1):12150. doi: 10.1038/s41598-019-48635-x.	Rad Pour S	Sci Rep	2019	43700	PMC6704156		10.1038/s41598-019-48635-x	Y	human	cells	melanoma cell lines and CD4+ isolates from healthy human blood	Kynurenic acid (KA), Kyn, 3-OH-Kyn			The association of Kyn metabolic pathway with T-cell status in the TME was characterized by using gene expresion data of 368 cutanous skin melanoma database. Activation of CD4+ T cells produced IFN-gamma, which yieled increased levels of Kyn and KA. Kynurenine-3-monooxygenase (KMO) expression and proliferation of CD4+ T-cells were reduced. KMO and KYNU had high variability among BRAF wild typpe c…
Trp and Kyn in skin	31402257	Bright Green Biofluorescence in Sharks Derives from Bromo-Kynurenine Metabolism	Park HB, Lam YC, Gaffney JP, Weaver JC, Krivoshik SR, Hamchand R, Pieribone V, Gruber DF, Crawford JM.	iScience. 2019 Sep 27;19:1291-1336. doi: 10.1016/j.isci.2019.07.019. Epub 2019 Aug 8.	Park HB	iScience	2019	43690	PMC6831821		10.1016/j.isci.2019.07.019	Y	shark	skin	brominated Trp, Kyn etc.				Previously undescribed group of brominated Trp-Kyn metabolites responsible for the green biofluorescence in 2 species of sharks (Cephaloscylium ventriosum (the swell shark) and Scyliorhinus ventriosum (the chain shark) and provide their structural, antimicrobial, and spectral characteristics were investigated.
Trp and Kyn in skin	32008091	Inhibition of antigen-specific immune responses by co-application of an indoleamine 2,3-dioxygenase (IDO)-encoding vector requires antigen transgene expression focused on dendritic cells	Sudowe S, Höhn Y, Renzing A, Maxeiner J, Montermann E, Habermeier A, Closs E, Bros M, Reske-Kunz AB.	Amino Acids. 2020 Mar;52(3):411-424. doi: 10.1007/s00726-020-02817-4. Epub 2020 Feb 1.	Sudowe S	Amino Acids	2020	43864			10.1007/s00726-020-02817-4	Y	mice	cells	type I allergy	Trp, Kyn	IFN-gamma; others	HPLC	This study aimed to assess the potency of IDO-encoding plasmids in combination with antigen-encoding vector to generate tolerance-promoting DCs in vivo that inhibit inflammatory infiltration into the lung and AHR, as induced in models of non-eosinophilic and eosinophilic allergic airway inflammation. Obtained results suggest that the combination of DC-restricted antigen and ubiqitous IDO expressi…
Trp and Kyn in skin	32752186	Indoleamine 2,3-Dioxygenase 2 Deficiency Exacerbates Imiquimod-Induced Psoriasis-Like Skin Inflammation	Fujii K, Yamamoto Y, Mizutani Y, Saito K, Seishima M.	Int J Mol Sci. 2020 Aug 1;21(15):5515. doi: 10.3390/ijms21155515.	Fujii K	Int J Mol Sci	2020	44049	PMC7432009		10.3390/ijms21155515	Y	human, mice	skin biopsy samples	psoriasis	Trp, Kyn, KA, anthranilic acid, 3-OH Kyn	IDO1/2, cytokines	HPLC	In this study, to eludcidate the role of IDO2 in psoriasis, it was assessed imiquimod (IMQ)-induced psoriasis-like dermatitis in IDO2 knockout (KO) mice. Skin iflammation was significantly worse in the IDO2 KO mice than in the wild-type mice. Results suggest that IDO2 might decrease IL-17 expresion, thereby resulting in the supression of skin inflammation in IMQ-induced psoriasis-like dermatitis.
Trp and Kyn in skin	32535222	Indoleamine 2,3-dioxygenase in melanoma progression and BRAF inhibitor resistance	Sandri S, Watanabe LRM, Oliveira EA, Faião-Flores F, Migliorini S, Tiago M, Felipe-Silva A, Vazquez VL, da Costa Souza P, Consolaro MEL, Campa A, Maria-Engler SS.	Pharmacol Res. 2020 Sep;159:104998. doi: 10.1016/j.phrs.2020.104998. Epub 2020 Jun 11.	Sandri S	Pharmacol Res	2020	43997			10.1016/j.phrs.2020.104998	Y	melanoma	tissue, cells	melanoma patient tissue, melanoma cell line with and without BRAF mutation	Kyn	IDO	HPLC	IDO is expressed significantly higher in radial growth phase (RGP), vertical growth phase (VGP) and metatstatic melanoma comapred to common nevus and dysplastic nevus. IDO expression was increased in primary and metastatc melanoma from patient biopsies, especially in the immune cells infiltrate. In an in vitro model, IDO expression and activity induced by IFN-gamma in sensitive melanoma cells was…
Trp and Kyn in skin	32782183	Effect of IFN-γ on the kynurenine/tryptophan ratio in monolayer-cultured keratinocytes and a 3D reconstructed human epidermis model	Gustafsson A, Prgomet Z, Jankovskaja S, Ruzgas T, Engblom J, Ohlsson L, Gjörloff Wingren A.	J Dermatol Sci. 2020 Sep;99(3):177-184. doi: 10.1016/j.jdermsci.2020.07.005. Epub 2020 Jul 17.	Gustafsson A	J Dermatol Sci	2020	44056			10.1016/j.jdermsci.2020.07.005	Y	human	cells	primary human keratinocytes, reconstituted human epidermis	Trp, Kyn	IDO1, IL-6, IL-1alpha, IL-8, AhR	HPLC	Trp catabolism to Kyn increased in keratocytes cultures in response to IFN-gamma treatment. Before Kyn secretion IDO-1 was upregulated. IFN-gamma treatment also induced IL-6 and IL-8 secretion from keratinocytes. In the reconstituted human epidermis (RHE) model IDO was upregulates by IFN-gamma and Kyn secretion was detected. Interetsingely IDO1 expresion was only present in basal cells of RHE. Re…
Trp and Kyn in skin	32970636	Dysregulation of tryptophan catabolism at the host-skin microbiota interface in hidradenitis suppurativa	Guenin-Macé L, Morel JD, Doisne JM, Schiavo A, Boulet L, Mayau V, Goncalves P, Duchatelet S, Hovnanian A, Bondet V, Duffy D, Ungeheuer MN, Delage M, Nassif A, Di Santo JP, Demangel C.	JCI Insight. 2020 Oct 15;5(20):e140598. doi: 10.1172/jci.insight.140598.	Guenin-Macé L	JCI Insight	2020	44098	PMC7605522		10.1172/jci.insight.140598	Y	human	tissue (skin)	hidradenitis suppurativa	Trp, Kyn, quinolinate, 3-OH-Kyn, KA, 5-OH-Trp	IDO1, TDO, kynurenine-3-monooxygenase (KMO), kynurenine amino transferase (KAT),hydroxyanthranilic acid oxygenase (HAAO), quinolinate phosphoribosyl transferase (QPRT), Trp hydroxyalase (TPH1), IFN-gamma, TNF-alpha, IL-1beta, other cytokines	'Metabolon''	Hidradenitis suppurtiva (HS) is a chronic skin disorder that manifests as recurrent, painful lesions. Metabolomic profiling of HS skin revealed an abnormal induction of the Kyn pathway in dermal fibroblasts, correlating with Kyn pwathway-inducing cytokines by inflammatory cell infiltrates. Overactivation of the Kyn pathway in lesional skin was associated with local and systematic Trp depletion. S…
Trp and Kyn in skin	33114713	Effect of Tryptophan-Derived AhR Ligands, Kynurenine, Kynurenic Acid and FICZ, on Proliferation, Cell Cycle Regulation and Cell Death of Melanoma Cells-In Vitro Studies	Walczak K, Langner E, Makuch-Kocka A, Szelest M, Szalast K, Marciniak S, Plech T.	Int J Mol Sci. 2020 Oct 26;21(21):7946. doi: 10.3390/ijms21217946.	Walczak K	Int J Mol Sci	2020	44133	PMC7663343		10.3390/ijms21217946	Y	human	cells	melanoma cells, A375 and RPMI7951			lactate dehydrogenase (LDH)	Trp metabolites Kyn, kynurenic acid and 6-formylindolo[3,2-b]carbazole (FICZ) are considered AHR ligands. In this study effect of Kyn, KA and FICX on melanocytes and melanoma A375 amd RPMI7951 cell toxicity, proliferation and cell death. Kyn and FICZ inhibited DNA synthesis in both melanoma cell lines, but RPMI795 cells were more resistant to treatment. Tested compounds were toxic to melanoma cel…
Trp and Kyn in skin	33401488	Metabolomic Profile and Antioxidant/Anti-Inflammatory Effects of Industrial Hemp Water Extract in Fibroblasts, Keratinocytes and Isolated Mouse Skin Specimens	di Giacomo V, Recinella L, Chiavaroli A, Orlando G, Cataldi A, Rapino M, Di Valerio V, Politi M, Antolini MD, Acquaviva A, Bacchin F, Di Mascio M, Leone S, Brunetti L, Menghini L, Carradori S, Zengin G, Ak G, Ferrante C.	Antioxidants (Basel). 2021 Jan 1;10(1):44. doi: 10.3390/antiox10010044.	di Giacomo V	Antioxidants (Basel)	2021	44202	PMC7823476		10.3390/antiox10010044	Y	human, mice	cells (keratinocytes, fibroblasts)/mouse models	industrial hemp effect on oxidative stress in skin	L-dopa, Trp, Kyn	IL-6, PGE2	HPLC	In the in vitro system of human keratinocytes and fibroblasts, industrial hemp extract was able to protect cells from cytotoxicity and apopotosis induced by oxidative stress. Also, it had modulatory effect on IL-6. In isolated rat skin, the extract reduced H2O2-induced L-dopa turnover, prostanglandin E2 production and the ratio Kyn/Trp, thus endorsing anti-inflammatory/antioxidant effects.
Trp and Kyn in skin	33436784	Non-invasive skin sampling of tryptophan/kynurenine ratio in vitro towards a skin cancer biomarker	Jankovskaja S, Engblom J, Rezeli M, Marko-Varga G, Ruzgas T, Björklund S.	Sci Rep. 2021 Jan 12;11(1):678. doi: 10.1038/s41598-020-79903-w.	Jankovskaja S	Sci Rep	2021	44209	PMC7803776		10.1038/s41598-020-79903-w	Y	pig	pig skin tissue	permeability through pig skin	Trp, Kyn		HPLC	In vitro Franz cell with enclosed porcine skin membrane was used to evalute Trp and Kyn peremability across stratum corneum. Study showed that overall Trp and Kyn peremability is simila, and not affected by pH variation. It was also demonstarted that permeability-based Trp/Kyn ratio is altered by Trp abundance in stratum corneum as natural moisturizing factor (NMF) constituent. It was noticed tha…
Trp and Kyn in skin	33570643	Tryptophan metabolism is dysregulated in individuals with Fanconi anemia	Bartlett AL, Romick-Rosendale L, Nelson A, Abdullah S, Luebbering N, Bartlett J, Brusadelli M, Palumbo JS, Lake K, Litts B, Duell A, Urbanski A, Lane A, Myers KC, Wells SI, Davies SM.	Blood Adv. 2021 Jan 12;5(1):250-261. doi: 10.1182/bloodadvances.2020002794.	Bartlett AL	Blood Adv	2021	44238	PMC7805342		10.1182/bloodadvances.2020002794	Y	human	plasma/skin tissue	Fanconi anemia (FA)	Trp, Kyn, serotonin	Tryptophan hydroxylase (TPH), IDO, SLC6A4		Fanconi anemia (FA) is a complex genetic disorder associated with progressive marrow failure and strong predisposition to malignancy. This study investigated Trp metabolism in FA before and during hematopoietic stem cell transplant (HSCT). It was reported that serotonin levels are elevated 14 days after HSCT in individuals with FA, in contrast to indivudals without FA. Kyn levels reduced in indiv…
Trp and Kyn in skin	33499346	A New Insight into the Potential Role of Tryptophan-Derived AhR Ligands in Skin Physiological and Pathological Processes	Szelest M, Walczak K, Plech T.	Int J Mol Sci. 2021 Jan 22;22(3):1104. doi: 10.3390/ijms22031104.	Szelest M	Int J Mol Sci	2021	44223	PMC7865493		10.3390/ijms22031104	Y (review)
Trp and Kyn in skin	34299117	UVB Radiation and Selected Tryptophan-Derived AhR Ligands-Potential Biological Interactions in Melanoma Cells	Walczak K, Kazimierczak P, Szalast K, Plech T.	Int J Mol Sci. 2021 Jul 13;22(14):7500. doi: 10.3390/ijms22147500.	Walczak K	Int J Mol Sci	2021	44401	PMC8307169		10.3390/ijms22147500	Y	human	cells	melanoma cell lines A375, SK-MEL-3, RPMI-7951	3-OH-kynurenine amine, Trp, Kyn, and many other Trp-Kyn pathway metabolites			The interactions between UVB and Trp metabolites Kyn and kynurenic acdi (KA) were studied in melanoma A375, SK-MEL-3, and RPMI-7951 cells. It was shown that UVB enhanced the antiproliferative activity of melanoma cells treated with Kyn and KA. Importantly, Kyn and KA did not affect the invasiveness of A375 and RPMI-7951 cells (both bare BRAF mutation); however stimulatory effect was observed in S…
Trp and Kyn in skin	34290243	3-hydroxy-L-kynurenamine is an immunomodulatory biogenic amine	Clement CC, D'Alessandro A, Thangaswamy S, Chalmers S, Furtado R, Spada S, Mondanelli G, Ianni F, Gehrke S, Gargaro M, Manni G, Cara LCL, Runge P, Tsai WL, Karaman S, Arasa J, Fernandez-Rodriguez R, Beck A, Macchiarulo A, Gadina M, Halin C, Fallarino F, Skobe M, Veldhoen M, Moretti S, Formenti S, Demaria S, Soni RK, Galarini R, Sardella R, Lauvau G, Putterman C, Alitalo K, Grohmann U, Santambrogi…	Nat Commun. 2021 Jul 21;12(1):4447. doi: 10.1038/s41467-021-24785-3.	Clement CC	Nat Commun	2021	44399	PMC8295276		10.1038/s41467-021-24785-3	Y	human, mice	cells, tissues, plasma	human dendritic cells; mouse model of psoriasis, nephrotoxic nephritis	Trp, Kyn, 3-methyleneoxindole, indole, indole-3-acetate, picolinic acid, 2-oxodipate, nicotinamide, 5.hydroxyindoleacetate, indole-3-acetaldehyde, 6-hydroxykynurenic acid, n-formyl-kynurenine, anthranilate, kynurenate, 5-hydroxytryptophan, serotonin, indolepyruvate, indoxyl, quinolinic acid, g-oxalo-crotonate, hydroxyindole-acetylglycine	cytokines, chemokines	LC-MS	Discovery of 3-OH-kynureninamine (3-HKA) which is produced via lateral branch of IDO1 pathway in dendritic cells, but also at high levels in lymphatic endothelial cells and human tumor cells was reported. In the primary pathway Trp is metabolized to- N-formyl-kynurenine (by IDO1/2, TDO2), which is then converted to Kyn and 3-OH-kynurenine. 3-OH-kynurenine then can be further metabolized to 3-OH-a…
Trp and Kyn in skin	34557196	Clinical Relevance of Serum Kyn/Trp Ratio and Basal and IFNγ-Upregulated IDO1 Expression in Peripheral Monocytes in Early Stage Melanoma	Meireson A, Ferdinande L, Haspeslagh M, Hennart B, Allorge D, Ost P, Sundahl N, Spaas M, Demeyer A, Brochez L.	Front Immunol. 2021 Sep 7;12:736498. doi: 10.3389/fimmu.2021.736498. eCollection 2021.	Meireson A	Front Immunol	2021	44463	PMC8453201		10.3389/fimmu.2021.736498	Y	human	lymph nodes, serum, tissue	melanoma	Trp and Kyn	IDO1, PD-L1	UPLC-MS/MS	Trp and its metabolites were profiled in serum samples. No significant difference for serum Trp nor for the Kyn/Trp ratio as compared to controls were noted. Kyn concentrations and Kyn/Trp were however significantly higher in a group of stage IV patients compared to the groups of patients of stage I-III. Healthy controls had significantly lower Kyn/Trp ratio as compared to melanoma patients of st…
Trp and Kyn in skin	34033173	Role of maternal tryptophan metabolism in allergic diseases in the offspring	Lau HX, El-Heis S, Yap QV, Chan YH, Tan CPT, Karnani N, Tan KML, Tham EH, Goh AEN, Teoh OH, Tan KH, Eriksson JG, Chong YS, Chong MF, Van Bever H, Lee BW, Shek LP, Godfrey KM, Loo EXL.	Clin Exp Allergy. 2021 Oct;51(10):1346-1360. doi: 10.1111/cea.13953. Epub 2021 Jun 24.	Lau HX	Clin Exp Allergy	2021	44341	PMC7611755	EMS133028	10.1111/cea.13953	Y	human	plasma	maternal plasma Trp metabolites effect on allergic disease in the offspring (eczema, wheeze, wheeze, rhinitis, allergic sensitization)	N1-methylnicotinamide, nicotinamide, trigonelline, 3-hydroxyanthranilic acid, 3-OH-kynurenine, anthranilic acid, kynurenic acid, Kyn, Trp, quinolinic acid, xanthurenic acid	IL-6	MS/MS	Multivariate analysis including all Trp metabolites investigated in maternal plasma, 3-OH-kynurenine was associated with increased allergic sensitization at 18 months, but association with nicontanamide was not significant. In analysis adjsuting for other exposures, both 3-OH-kynurenine and nicotinamide were associated with increased allergic sensitization. High maternal plasma nicotinamide was a…
Trp and Kyn in skin	34804368	Hypoxia and the Kynurenine Pathway: Implications and Therapeutic Prospects in Alzheimer's Disease	Adeyemi OS, Awakan OJ, Afolabi LB, Rotimi DE, Oluwayemi E, Otuechere CA, Ibraheem O, Elebiyo TC, Alejolowo O, Arowolo AT.	Oxid Med Cell Longev. 2021 Nov 10;2021:5522981. doi: 10.1155/2021/5522981. eCollection 2021.	Adeyemi OS	Oxid Med Cell Longev	2021	44522	PMC8598363		10.1155/2021/5522981	Y (review)
Trp and Kyn in skin	35056976	Reverse Iontophoretic Extraction of Skin Cancer-Related Biomarkers	Morin M, Björklund S, Jankovskaja S, Moore K, Delgado-Charro MB, Ruzgas T, Guy RH, Engblom J.	Pharmaceutics. 2021 Dec 29;14(1):79. doi: 10.3390/pharmaceutics14010079.	Morin M	Pharmaceutics	2021	44582	PMC8778044		10.3390/pharmaceutics14010079	Y	pig	pig skin tissue	permeability/enhanced extraction of Trp and Kyn through pig skin	Trp, Kyn		HPLC	Passive permeability of Trp and Kyn across porcine skin, indicating slow diffusion of these metabolites, and emphasizing endogenous Trp, originating from natural moisturizinf factor (NMF) mixture, influence on topically sampled Trp and Kyn levels, and subsequently effecting Trp/Kyn ratio was demosntrated. Reverse iontophoresis substantialy enhances the extration of Trp and Kyn.
Trp and Kyn in skin	35214046	Hydrogels and Cubic Liquid Crystals for Non-Invasive Sampling of Low-Molecular-Weight Biomarkers-An Explorative In Vivo Study	Morin M, Jankovskaja S, Ruzgas T, Henricson J, Anderson CD, Brinte A, Engblom J, Björklund S.	Pharmaceutics. 2022 Jan 28;14(2):313. doi: 10.3390/pharmaceutics14020313.	Morin M	Pharmaceutics	2022	44618	PMC8879558		10.3390/pharmaceutics14020313	Y	human	skin surface	healthy human volunteers	Trp, Kyn, Tyr, Phe	Impedance, transepidermal water loss	LC-MS/MS	Feasibility to collect Trp and Kyn in relation to Phe and Tyr from helathy human volunteers forearms by using hydrogels and lipid-based sampling material was demonstrated. This study showed that Kyn abundance on the healthy skin surface is low, making its sampling and analysis challenging. Lipid-based sampling resulted in twice higher amounts of metabolites collected compared to hydrogels. Variab…
Trp and Kyn in skin	35250276	Loss of Indoleamine-2,3-Dioxygenase-1 (IDO1) in Knockout Mice Does Not Affect the Development of Skin Lesions in the Imiquimod-Induced Mouse Model of Psoriasis	Choudhary V, Ajebo E, Uaratanawong R, Spaulding SC, Hossack S, Chen X, Xu J, Choudhary M, Irsik DL, Isales CM, Bollag WB.	Int J Tryptophan Res. 2022 Feb 28;15:11786469221078191. doi: 10.1177/11786469221078191. eCollection 2022.	Choudhary V	Int J Tryptophan Res	2022	44627	PMC8891896		10.1177/11786469221078191	Y	mice	tissue, serum	psoriasis	Trp, Kyn	IDO1, IL-6, IL-1beta, TNF-alpha, kynureninase, IDO2	LC-MS	Two imiquimod-induced mouse modes of psoriasis were studied: one with IDO1 knockdown and one WT. There was no difference between IDO1 knockout and WT mice in terms of levels of ederma, psoriasis area and severity index and induced inflammatory mediators. Although this data suggest lack of IDO1 investement in psoriaiss skin inflammation, other possible mechanisms, such as changes in other patwhays…
Trp and Kyn in skin	34710259	Kynurenine inhibits melanogenesis in human melanocyte-keratinocyte co-cultures and in a reconstructed 3D skin model	Ferreira Branquinho MS, Silva MBB, Castilho GA, Cavalcante J, Barros SBM, Clara RO, Maria-Engler SS, Campa A.	Exp Dermatol. 2022 Mar;31(3):427-432. doi: 10.1111/exd.14486. Epub 2021 Nov 6.	Ferreira Branquinho MS	Exp Dermatol	2022	44497			10.1111/exd.14486	Y	human	cell cultures	melanocytes, keratinocytes (co-cultures), 3D human skin reconstruction model	Trp, Kyn,anthranilic acid (AA), 3-OH-anthranilic acid (HAA), kynurenic acid (KA), nicotinic acid (NA), xanthurenic acid (XA)	tyrosinase	LC-MS/MS	Kyn inhibited tyrosinase expression and melanin content in human melanocyte and keratinocyte co-cultures. Furthermore, Kyn decreased melanosome content in a 3D human skin reconstruction model. Its already known that IFN-gamma has melanogensis inhibitory effecets, therefor since Kyn production depends on IFN-gamma induced IDO1 expression, it was proposed that part of the effects of IFN-gamma on me…
Trp and Kyn in skin	35394278	Non-Invasive, Topical Sampling of Potential, Low-Molecular Weight, Skin Cancer Biomarkers: A Study on Healthy Volunteers	Jankovskaja S, Morin M, Gustafsson A, Anderson CD, Lehoczki B, Engblom J, Björklund S, Rezeli M, Marko-Varga G, Ruzgas T.	Anal Chem. 2022 Apr 19;94(15):5856-5865. doi: 10.1021/acs.analchem.1c05470. Epub 2022 Apr 8.	Jankovskaja S	Anal Chem	2022	44659	PMC9022073		10.1021/acs.analchem.1c05470	y	human	skin surface	healthy human volunteers	Trp, Kyn, Tyr, Phe	Impedance, transepidermal water loss	LC-MS/MS	This study investigated posibility to use different sampling materials to collect Trp and Kyn, in relation to Tyr and Phe; as well as to test effect of sweating on the sampling and analysis of these metabolites. The study showed that it is feasible to non-invasively collect Trp, Phe and Tyr by alternative sampling techniques, such as cotton swab, tape sampling, starch film, hydrogels. However, ab…
Trp and Kyn in skin	35789495	The involvement of a chemokine receptor antagonist CTCE-9908 and kynurenine metabolites in cancer development	Nkandeu DS, Basson C, Joubert AM, Serem JC, Bipath P, Nyakudya T, Hlophe Y.	Cell Biochem Funct. 2022 Aug;40(6):608-622. doi: 10.1002/cbf.3731. Epub 2022 Jul 5.	Nkandeu DS	Cell Biochem Funct	2022	44747			10.1002/cbf.3731	Y (review)
Trp and Kyn in skin	35909063	Plasma metabolomic profiling reflects the malnourished and chronic inflammatory state in recessive dystrophic epidermolysis bullosa	Chen YF, Lu HC, Hou PC, Lin YC, Aala WJ, Onoufriadis A, McGrath JA, Chen YL, Hsu CK.	J Dermatol Sci. 2022 Aug;107(2):82-88. doi: 10.1016/j.jdermsci.2022.07.006. Epub 2022 Jul 13.	Chen YF	J Dermatol Sci	2022	44773			10.1016/j.jdermsci.2022.07.006	Y	human	plasma	epidermolysis bullosa (RDEB)	Trp, Kyn, Tyr, Phe. Asparagine, serine, lysine, arginine, histidine, glutamine, proline, histamine, guanidoacetic acid, indoleacetaldehyde, indoleacetic acid, glutamate and other metabolites		LC-MS/MS	Metabolic analysis demonstrated that most amino acid levels were downregulated in recessive dystrophic epidermolysis bullose (RDEB) patients, and the extent of insufficiency correlated with clinical severity. Several metabolites were dysregulated in RDEB, including glutamine and glutamate metabolism, Trp-to-Kyn ratio, Phe-to-Tyr ratio, and succinate accumulation. Kyn, Phe, glutamate, succinate we…
Trp and Kyn in skin	36012419	Tryptophan: Its Metabolism along the Kynurenine, Serotonin, and Indole Pathway in Malignant Melanoma	Hubková B, Valko-Rokytovská M, Čižmárová B, Zábavníková M, Mareková M, Birková A.	Int J Mol Sci. 2022 Aug 15;23(16):9160. doi: 10.3390/ijms23169160.	Hubková B	Int J Mol Sci	2022	44799	PMC9408957		10.3390/ijms23169160	Y	human	urine	melanoma	Trp, Kyn, kynurenic acid, 5-hydroxyindole-3-acetic acid (5-HIAA), 5,6-dihydroxyindole-2-carboxylic acid (DHICA), indoxyl sulfate (IS), cretinine		HPLC	This study provides evidence of altered metabolism of Trp pathways in melanoma patients. Shifted serotonin pathway toward 5,6-dihydroxyindole-2-carboxylic acid (DHICA) formation and Kyn pathway shifted toward NAD+ production could serve in the early detection of the disease and the initiation of early treatment of malignant melanoma. Levels of Trp, Kyn, kynurenic acid (KA), 5-hydroxyindole-3-acet…
Trp and Kyn in skin	36325028	Dietary Hesperidin Suppresses Lipopolysaccharide-Induced Inflammation in Male Mice	Sato M, Okuno A, Ishisono K, Yajima Y, Toyoda A.	Int J Tryptophan Res. 2022 Oct 28;15:11786469221128697. doi: 10.1177/11786469221128697. eCollection 2022.	Sato M	Int J Tryptophan Res	2022	44868	PMC9619875		10.1177/11786469221128697	Y	mice	brain tissue, plasma	LPS-induced inflammation	Trp, Kyn	IDO1, TDO2, Skin temperature, leukocytes isolation	HPLC	This study aimed to elucidate the potential of the citrus flavonoid hesperidin, which exhibits anti-inflammatory activity, in supressing the Trp-Kyn pathway in the brain, using a lipopolysacharide (LPS)-induced inflammation mouse model. Dietary hesperidin was found to supress activation of the Trp-Kyn pathway in prefrontal cortex. In addition, it reduced systemic LPS-induced signs of illness, suc…
Trp and Kyn in skin	36834531	PPARs and the Kynurenine Pathway in Melanoma-Potential Biological Interactions	Walczak K, Gerkowicz A, Krasowska D.	Int J Mol Sci. 2023 Feb 4;24(4):3114. doi: 10.3390/ijms24043114.	Walczak K	Int J Mol Sci	2023	44982	PMC9960262		10.3390/ijms24043114	Y (review)
Trp and Kyn in skin	36842232	Therapeutic potential of bromhexine for acute itch in mice: Involvement of TMPRSS2 and kynurenine pathway	Afrooghe A, Babaei M, Shayan M, Ahmadi E, Mohammad Jafari R, Dehpour AR.	Int Immunopharmacol. 2023 Apr;117:109919. doi: 10.1016/j.intimp.2023.109919. Epub 2023 Feb 27.	Afrooghe A	Int Immunopharmacol	2023	44983			10.1016/j.intimp.2023.109919	Y	mice	tissue	itching skin induced by Compound 48/80		IDO, TLR-4, NF-KB, TMPRSS2		The result of this study revealed that bromhexine, derived from Adhatoda vasica plant, has the potential to make less severe an acute itch. Bromhexine exerts its antipruritic effects primarily by inhibiting Transmembrane Protein Serine Protease 2 (TMPRSS2), and to a lesser extent, by decreasing the activation of Kyn pathway. Kyn patwhay involvment was investigated by co-administration of 1-Methyl…
Trp and Kyn in skin	37245164	The biological interactions between kynurenine and AhR in melanocytes: in vitro studies	Walczak K, Szalast K, Krasowska D.	Amino Acids. 2023 Jul;55(7):947-954. doi: 10.1007/s00726-023-03279-0. Epub 2023 May 28.	Walczak K	Amino Acids	2023	45074	PMC10371890		10.1007/s00726-023-03279-0	Y	human	cells	human epidermal melanocytes (HEMa)		AhR, CCND1, CDK4, cyclin 1, beta-actin		Kyn significantly inhibit metabolic activity of HEMa cells by decreasing cyclin D1 and cyclin dependent kinase (CDK4) levesl via the aryl hydrocarbon receptor (AhR) pathway. The results suggest that Kyn might be involved in the regulation of physiological and pathological processes mediated by melanocytes.
Trp and Kyn in skin	37631245	Bicontinuous Cubic Liquid Crystals as Potential Matrices for Non-Invasive Topical Sampling of Low-Molecular-Weight Biomarkers	Morin M, Björklund S, Nilsson EJ, Engblom J.	Pharmaceutics. 2023 Jul 28;15(8):2031. doi: 10.3390/pharmaceutics15082031.	Morin M	Pharmaceutics	2023	45164	PMC10459996		10.3390/pharmaceutics15082031	Y	-	-	-	-	-	-	This study invetsigated physicocehmical properties of cubic liquid crystals as potential material for skin surface sampling of Trp and Kyn. Investigation of Trp and Kyn partitioning into cubic liquid crytsal matrix showed that Trp particions into cubic liquid material twice more compared to Kyn.
Trp and Kyn in skin	37326759	Kynurenine Pathway in Psoriasis-a Promising Link?	Stepaniuk A, Baran A, Flisiak I.	Dermatol Ther (Heidelb). 2023 Aug;13(8):1617-1627. doi: 10.1007/s13555-023-00958-4. Epub 2023 Jun 16.	Stepaniuk A	Dermatol Ther (Heidelb)	2023	45093	PMC10366053		10.1007/s13555-023-00958-4	Y (review)
Trp and Kyn in skin	37614441	Metabolic fingerprinting of systemic sclerosis: a systematic review	Morales-González V, Galeano-Sánchez D, Covaleda-Vargas JE, Rodriguez Y, Monsalve DM, Pardo-Rodriguez D, Cala MP, Acosta-Ampudia Y, Ramírez-Santana C.	Front Mol Biosci. 2023 Aug 8;10:1215039. doi: 10.3389/fmolb.2023.1215039. eCollection 2023.	Morales-González V	Front Mol Biosci	2023	45162	PMC10442829		10.3389/fmolb.2023.1215039	Y (review)
Trp and Kyn in skin	38347841	Untargeted metabolomics yields insight into extramammary Paget's disease mechanisms	Jiang L, Xu X, Yan G, Wu Y, Xi N, Lai Y, Zhang G, Liu Y.	Front Oncol. 2024 Jan 29;14:1319819. doi: 10.3389/fonc.2024.1319819. eCollection 2024.	Jiang L	Front Oncol	2024	45335	PMC10859479		10.3389/fonc.2024.1319819	Y	human	tissue	Extramammary Paget's disease	Trp, Kyn; untargeted metabolomics	gene expression microarray data	HPLC-MS	Metabolome of ectramammatory Paget's disease (EMPD) by comparing its tissue to matched healthy skin tissue was explored. In total 37 metabolites were upregulated and 50 metabolites downregulated in EMPD compared to healthy skin tissue. Kyn abundance was significantly higher in EMPD, together with altered abundance of cyclopentyl fentanyl-d5, LPI 17:0, and guanosine-3,5-cyclic monophosphate. IDO1 …
Trp and Kyn in skin	38188364	Investigation of tryptophan to kynurenine degradation in response to interferon-γ in melanoma cell lines	Tassidis H, Jankovskaja S, Awad K, Ohlsson L, Gjörloff Wingren A, Gustafsson A.	Biochem Biophys Rep. 2023 Dec 19;37:101612. doi: 10.1016/j.bbrep.2023.101612. eCollection 2024 Mar.	Tassidis H	Biochem Biophys Rep	2023	45299	PMC10770592		10.1016/j.bbrep.2023.101612	Y	human	cells	human epidermal melanocytes (HEMa); melanoma cell lines: primary melanoma (Mel Juso, Mel HO, CHL-1) and metastatic melanoma (WM-266-4, SK-MEL-3, HT144)	Trp, Kyn	IFN-gamma, IDO1, PD-L1	HPLC	Trp-Kyn levels in human melanocytes and different melanoma cell lines were investigated. In addition IDO1, IFN-gamma and PD-L1 expression was assessed. The degradation of Trp to Kyn was detected in primary melanocytes, Mel-Juso and Mel Ho cell lines after 24 h after stimulation with low levels of IFN-gamma. However, the higher concentration of IFN-gamma induced Kyn to various degrees in all cell …
Trp and Kyn in skin	38471395	Tryptophan degradation as a systems phenomenon in inflammation - an analysis across 13 chronic inflammatory diseases	Harris DMM, Szymczak S, Schuchardt S, Labrenz J, Tran F, Welz L, Graßhoff H, Zirpel H, Sümbül M, Oumari M, Engelbogen N, Junker R, Conrad C, Thaçi D, Frey N, Franke A, Weidinger S, Hoyer B, Rosenstiel P, Waschina S, Schreiber S, Aden K.	EBioMedicine. 2024 Apr;102:105056. doi: 10.1016/j.ebiom.2024.105056. Epub 2024 Mar 11.	Harris DMM	EBioMedicine	2024	45363	PMC10943670		10.1016/j.ebiom.2024.105056	Y	human	serum, stool	chronic inflammatory diseases (DIDs)	Trp, Kyn, indoxysulfate (IndSO4), indole propionic acid (IPA), indole-3-acetic acid (IAA), serotonin; other amino acids		LC-MS/MS	The 13 chronic inflammatory disease (CID) affecting gastrointestinal tract (GI), muskuloskeletal (MSK) system and skin was assessed. GI CIDs included patients with Crohn's disease (CD) and ulcerative colitis (UC). MSK CIDSs included seronegative rheumatoid arthritis (RA): RAneg, seropositive RA:RApos, axial spondyloarthritis: AxSpA, psoriatic arthritis: PsA, systemic sclerosis (SSc), Sjögren's sy…
Trp and Kyn in skin	38712043	Topical Steroid Withdrawal is a Targetable Excess of Mitochondrial NAD	Shobnam N, Saksena S, Ratley G, Yadav M, Chaudhary PP, Sun AA, Howe KN, Gadkari M, Franco LM, Ganesan S, McCann KJ, Hsu AP, Kanakabandi K, Ricklefs S, Lack J, Yu W, Similuk M, Walkiewicz MA; NIAID Centralized Sequencing Program; Gardner DD, Barta K, Tullos K, Myles IA.	medRxiv [Preprint]. 2024 Apr 19:2024.04.17.24305846. doi: 10.1101/2024.04.17.24305846.	Shobnam N	medRxiv	2024	45419	PMC11071640		10.1101/2024.04.17.24305846	Y (not peer reviewed)	human, mice	tissue skin biopsies (metabolomics, transcriptomics, immunostaining), skin swabs (microbiome metagenomics)	topical steroid withdrawal (TSW)	Metabolites	IL-13, IL-6, CCL 13, IL-4, IGE, microbiota		Clinically distinct topical steroid withdrawal (TSW) symptoms included burning, flushing, and thermodysregulation. Metabolomics and transcriptomics both implicated elevated NAD+ oxidation stemming from increased expression of mitochondrial complex I and conversion of Trp to Kyn metabolites. These abnormalities were induced by glucocorticoid exposure both in vitro and in a cohort of healthy contro…
Trp and Kyn in skin	37572300	Pathogenetic associations of anti-ribosomal P protein antibody titres and their subclasses in patients with systemic lupus erythematosus	Kaneko Y, Sato H, Wakamatsu A, Kobayashi D, Sato K, Kurosawa Y, Hasegawa E, Nakatsue T, Kuroda T, Narita I.	Rheumatology (Oxford). 2024 May 2;63(5):1411-1421. doi: 10.1093/rheumatology/kead402.	Kaneko Y	Rheumatology (Oxford)	2024	45150			10.1093/rheumatology/kead402	Y	human	serum	systemic lupus erythematosus (SLE)	Trp, Kyn	IL-6, IL-10, IFN-alpha2, IFN-gamma	ELISA	Association between anti-ribosomal P antibody (anti-RibP; specific antibody for this disease) and systemic lupus erythematosus (SLE) disease activity was evaluated. Anti-RibP presence was associated with greater prevalence of skin rash and more sever inflammatory response, demonstrated by higher inflammatory cytokine levels, hypocomplementemia, and accelerated Trp metabolsim, in younger patients.…
Trp and Kyn in skin	38955622	Dysregulated tryptophan metabolism and AhR pathway contributed to CXCL10 upregulation in stable non-segmental vitiligo	Chen Z, Li Y, Tan X, Nie S, Chen B, Mei X, Wu Z.	J Dermatol Sci. 2024 Jul;115(1):33-41. doi: 10.1016/j.jdermsci.2024.06.003. Epub 2024 Jun 21.	Chen Z	J Dermatol Sci	2024	45475			10.1016/j.jdermsci.2024.06.003	Y	human	serum, tissue, cells	vitiligo	Trp, Kyn, kynurenic acid (KA), xanthurenic acid (XA), 3-OH-anthranilic acid (3-HAA),quinolinic acid (QA), picolinic acid (PA)	IDO, kynurenine aminotrasferase (KYAT 1-3), kynurenine-3-monooxygenase, kynureninase (KYNU); CXCL10, CXCL16, CYP1A1, AhR, GAPDH		Patients with vitiligo exhibited higher levels of kynurenine aminotransferase (KYAT) enzyme in blood, hence leading to Kyn pathway deviation and systemic Kynurenic acid (KA) accumulation. KYAT enzyme was significantly upregulated in vitiligo patient skin compared to healthy skin. Decrease in plasma AhR concentration was sobserved in the study. The deviation of Kyn pathway to KA was associated wit…
Trp and Kyn in skin	39062529	Exploring the Surface: Sampling of Potential Skin Cancer Biomarkers Kynurenine and Tryptophan, Studied on 3D Melanocyte and Melanoma Models	Hasterok S, Jankovskaja S, Miletic Dahlström R, Prgomet Z, Ohlsson L, Björklund S, Gustafsson A.	Biomolecules. 2024 Jul 9;14(7):815. doi: 10.3390/biom14070815.	Hasterok S	Biomolecules	2024	45500	PMC11274760		10.3390/biom14070815	Y	human	cells	melanoma and melanocytes cell models	Trp, Kyn, Phe, Tyr	IDO1, melan-A, IL-6	LC-MS	Full-thickness human skin equivalents containing fibroblasts, keratinocytes, and melanocytes or melanoma cells were created. Trp and Kyn in relation to Phe and Tyr, were measured in basolateral and topical cell samples, upon stimmulation with IFN-gamma or UVB. Study have showed increased Trp catabolism to Kyn in IFN-gamma stimulated melanoma and melanocyte models, along with higher IDO-1 expresio…
Trp and Kyn in skin	39180711	Prospective Clinical Study: Full-Body Blue Irradiation in the Treatment of Atopic Dermatitis	Sadowska M, Narbutt J, Nolberczak D, Ciążyńska M, Skibińska M, Sobolewska-Sztychny D, Aubert D, Lesiak A.	Dermatol Ther (Heidelb). 2024 Sep;14(9):2631-2643. doi: 10.1007/s13555-024-01248-3. Epub 2024 Aug 24.	Sadowska M	Dermatol Ther (Heidelb)	2024	45528	PMC11393241		10.1007/s13555-024-01248-3	Y	human	serum	atopic dermatitis (AD)	Trp, Kyn, kynurenic acid, quinolinic acid (QA), serotonin		ELISA	Evaluation of the effectiveness of full-body blue light irradiation in both adult and pediatric patients with atopic dermatitis (AD). The increase in the serum concentration of serotonin was observed after completing 10 irradiation sessions. Blue light may be a promising and safe treatment in patients with AD.
Trp and Kyn in skin	39105764	Photosensitized Oxidation of Free and Peptide Tryptophan to N-Formylkynurenine	Farías JJ, Dántola ML, Thomas AH.	Chem Res Toxicol. 2024 Sep 16;37(9):1562-1573. doi: 10.1021/acs.chemrestox.4c00229. Epub 2024 Aug 6.	Farías JJ	Chem Res Toxicol	2024	45510			10.1021/acs.chemrestox.4c00229	Y	-	-	Trp oxidation to N-fromylkynurenine (Nkyn) reaction investigation	Trpm N-formylkynurenine		Trp	This study focused on photosensitized fromation of N-formylkynurenine (Nkyn) from Trp in different reaction systems. Two substrates: free Trp and peptide of 9 amino acids with Trp being the ony oxidizable residue. Tow photosensitizers were employed: Rose Bengal and pterin. The results from the study indicate that the reaction of Trp with 1O2 initiates the process leading to Nkyn, but diffrent pat…
Trp and Kyn in skin	39747337	Non-targeted LC-MS metabolomics reveals serum metabolites for high-altitude adaptation in Tibetan donkeys	Wang J, Feng Y, Xu S, Tenzin N, Han H, Gong D, Liu F, Sun Y, Liu S.	Sci Rep. 2025 Jan 2;15(1):46. doi: 10.1038/s41598-024-83544-8.	Wang J	Sci Rep	2025	45659	PMC11696620		10.1038/s41598-024-83544-8	Y	donkey	serum	living at different altitudes	metabolites		LC-MS	Difference in serum metabolites in Tibetan donkeys living at different altitudes: Shigatse, Changdu, and Dezhou (Qinghai-Tibet Plateu) was investigated. Significant uppregulation was observed in deoxycholic acid, vitamin A, vitamin C, flavin mononucleotide, n-acetylserotonin, N'-formyl-kynurenine, calcidiol, and adenosine monophosphate in the hight altitude group compared to the low altitude cont…
Trp and Kyn in skin	39962447	Cooperative Hedgehog/GLI and JAK/STAT signaling drives immunosuppressive tryptophan/kynurenine metabolism via synergistic induction of IDO1 in skin cancer	Elmer DP, Stockmaier G, Grund-Gröschke S, Strobl V, Dang HH, Wiederstein M, Licha D, Strobl A, Eglseer A, Sternberg C, Tesanovic S, Gruber W, Wolff F, Moriggl R, Risch A, Reischl R, Huber CG, Krenn PW, Fortelny N, Horejs-Hoeck J, Aberger F.	Cell Commun Signal. 2025 Feb 17;23(1):91. doi: 10.1186/s12964-025-02101-6.	Elmer DP	Cell Commun Signal	2025	45706	PMC11834474		10.1186/s12964-025-02101-6	Y	human	cell	cell lines: HEK293FT, HaCaT, melanoma cell lines (WM35, WM793B); human immune cells			HPLC-MS	Pharmacological targeting of Hedgehog (HH)/Glioma-associated oncogene homolog (GLI) signaling has proven to be effective for certain blood, brain and skin cancer. This study has invetsigated mechansisms on how different combinations of HH/GLI treatment affects different cells. In a very general view, pharmacological targeting of HH/GLI signaling reduced IDO1 expression, resulting in decreased pro…
Trp and Kyn in skin	40158642	Decoding tryptophan: Pioneering new frontiers in systemic lupus erythematosus	Huang F, Sun K, Zhou J, Bao J, Xie G, Lu K, Fan Y.	Autoimmun Rev. 2025 Mar 28:103809. doi: 10.1016/j.autrev.2025.103809. Online ahead of print.	Huang F	Autoimmun Rev	2025	45746			10.1016/j.autrev.2025.103809	Y (review)
Kyn in melanoma	10981822	Photophysical studies on melatonin and its receptor agonists	Roberts JE, Hu DN, Martinez L, Chignell CF.	J Pineal Res. 2000 Sep;29(2):94-9. doi: 10.1034/j.1600-079x.2000.290205.x.	Roberts JE	J Pineal Res	2000	36781	NA	NA	10.1034/j.1600-079x.2000.290205.x	Y	human	cells	uveal melanoma cells	singlet oxygen		spectrophotometer	From previous studies it was known that melatonin inhibits the growth of both dermal and uveal melanoma cells. In this study effect of melatonin on uveal melanoma cells was invetsigated. It was found that production of singlet oxygen by melatoni would not be sufficient to directly block the proliferation of melanoma cells, byt may activate gene products that could contributero the oncostatic effe…
Kyn in melanoma	14573318	Interferon-alpha-induced changes in tryptophan metabolism. relationship to depression and paroxetine treatment	Capuron L, Neurauter G, Musselman DL, Lawson DH, Nemeroff CB, Fuchs D, Miller AH.	Biol Psychiatry. 2003 Nov 1;54(9):906-14. doi: 10.1016/s0006-3223(03)00173-2.	Capuron L	Biol Psychiatry	2003	37918	NA	NA	10.1016/s0006-3223(03)00173-2	Y	human	blood	metastatic melanoma	Trp, Kyn, neopterin	'depression'' evaluation	HPLC	Trp degradation to Kyn during immune activation may contribute to development of depressive symptoms during interferon-alpha therapy. The results showed that regardless of antidepressant treatment status, all patients exhibited significant increase in Kyn, neopterin, and the Kyn/Trp ratio during IFN-alpha therapy. Among antidepressant-free patients, patients who developed major depression exhibit…
Kyn in melanoma	15153315	Plasma homocysteine and immune activation in patients with malignant melanoma undergoing treatment with IFN-alpha	Frick B, Capuron L, Schröcksnadel K, Musselman DL, Lawson DH, Nemeroff CB, Miller AH, Fuchs D.	J Interferon Cytokine Res. 2004 May;24(5):311-7. doi: 10.1089/107999004323065101.	Frick B	J Interferon Cytokine Res	2004	38129	NA	NA	10.1089/107999004323065101	N
Kyn in melanoma	16392031	Kynurenic acid inhibits the release of the neurotrophic fibroblast growth factor (FGF)-1 and enhances proliferation of glia cells, in vitro	Di Serio C, Cozzi A, Angeli I, Doria L, Micucci I, Pellerito S, Mirone P, Masotti G, Moroni F, Tarantini F.	Cell Mol Neurobiol. 2005 Sep;25(6):981-93. doi: 10.1007/s10571-005-8469-y.	Di Serio C	Cell Mol Neurobiol	2005	38722	PMC11529496	NA	10.1007/s10571-005-8469-y	Y
Kyn in melanoma	16385630	Differential effects of the tryptophan metabolite 3-hydroxyanthranilic acid on the proliferation of human CD8+ T cells induced by TCR triggering or homeostatic cytokines	Weber WP, Feder-Mengus C, Chiarugi A, Rosenthal R, Reschner A, Schumacher R, Zajac P, Misteli H, Frey DM, Oertli D, Heberer M, Spagnoli GC.	Eur J Immunol. 2006 Feb;36(2):296-304. doi: 10.1002/eji.200535616.	Weber WP	Eur J Immunol	2006	38717	NA	NA	10.1002/eji.200535616	Y	human	cells	melanoma cell lines, dendritic cells, CD8+ cells	Trp, Kyn	IDO	HPLC	IDO gene expresion in melanoma cell lines and clinical specimens as compared to matured dendritic cells (mDC) were investigated. Also effect of Kyn, and 3-OH-anthranilic acid (3-HAA) on survival and antigen-dependent and independent proliferation of CD8+ T cells was assessed. It was observed that IDO gene expression in cultured tumor cells and freshly excised samples is orders of magnitude lower …
Kyn in melanoma	17068950	[Neuropsychiatric symptoms related to interferon alpha]	Ma?yszczak K, Inglot M, Paw?owski T, Czarnecki M, Rymer W, Kiejna A.	Psychiatr Pol. 2006 Jul-Aug;40(4):787-97.	Ma?yszczak K	Psychiatr Pol	2006	39021	NA	NA	NA	N
Kyn in melanoma	17594596	Immunohistochemical identification of kynurenine aminotransferases in corpora amylacea in the human retina and optic nerve	Rejdak R, Rummelt C, Zrenner E, Grieb P, Zarnowski T, Okuno E, Schlötzer-Schrehardt U, Naumann GO, Kruse F, Jünemann AG.	Folia Neuropathol. 2007;45(2):66-71.	Rejdak R	Folia Neuropathol	2007	39261	NA	NA	NA	Y	human	eyes	choroidal malignant melanoma		kynurenine aminotransferases (KAT I and II)		Examination of KAT I and II immunorecativity in Corpora amylacea (CAm) in the human retina and optic nerve. Presence of KATs in CAm in the human retina and optic nerve suggest that both enzymes may be involved in mechanisms of retinal ageing and neurodegeneration leading to CAm formation.
Kyn in melanoma	17873497	Interferon-alpha influences tryptophan metabolism without inducing psychiatric side effects	Bannink M, Fekkes D, Van Gool AR, Kruit WH, Sleijfer S, van der Holt B, Eggermont AM, Stoter G, Hengeveld MW.	Neuropsychobiology. 2007;55(3-4):225-31. doi: 10.1159/000108382. Epub 2007 Sep 17.	Bannink M	Neuropsychobiology	2007	39343	NA	NA	10.1159/000108382	N
Kyn in melanoma	17870068	Uveal melanoma expression of indoleamine 2,3-deoxygenase: establishment of an immune privileged environment by tryptophan depletion	Chen PW, Mellon JK, Mayhew E, Wang S, He YG, Hogan N, Niederkorn JY.	Exp Eye Res. 2007 Nov;85(5):617-25. doi: 10.1016/j.exer.2007.07.014. Epub 2007 Jul 25.	Chen PW	Exp Eye Res	2007	39343	PMC2695208	NIHMS34438	10.1016/j.exer.2007.07.014	Y	human	cell lines and cell isolates from metastatic lesions	uveal melanoma	Kyn	IDO	colorimetric analysis	Determination whether primary and metastatic uveal melanoma expressed IDO and wheter uveal melanoma cells could deplete Trp. Primary uveal melanoma from tumor-bearing eyes and metastatic uveal melanoma from the liver did not express IDO in situ. IDO was not constitutively expressed in either primary or metastatic uveal melanoma cell lines. However, stimulation of primary and metastatic uveal mela…
Kyn in melanoma	18712654	[Potential endogenous immunological self-protection of uveal melanoma by indoleamine 2,3-dioxygenase]	Beutelspacher SC, Serbecic N.	Klin Monbl Augenheilkd. 2008 Aug;225(8):703-7. doi: 10.1055/s-2007-963788.	Beutelspacher SC	Klin Monbl Augenheilkd	2008	39681	NA	NA	10.1055/s-2007-963788	N
Kyn in melanoma	19067144	Neuropsychiatric disorders related to interferon and interleukins treatment	Myint AM, Schwarz MJ, Steinbusch HW, Leonard BE.	Metab Brain Dis. 2009 Mar;24(1):55-68. doi: 10.1007/s11011-008-9114-5. Epub 2008 Dec 10.	Myint AM	Metab Brain Dis	2009	39793	NA	NA	10.1007/s11011-008-9114-5	Y (review)
Kyn in melanoma	19507862	Discovery of potent competitive inhibitors of indoleamine 2,3-dioxygenase with in vivo pharmacodynamic activity and efficacy in a mouse melanoma model	Yue EW, Douty B, Wayland B, Bower M, Liu X, Leffet L, Wang Q, Bowman KJ, Hansbury MJ, Liu C, Wei M, Li Y, Wynn R, Burn TC, Koblish HK, Fridman JS, Metcalf B, Scherle PA, Combs AP.	J Med Chem. 2009 Dec 10;52(23):7364-7. doi: 10.1021/jm900518f.	Yue EW	J Med Chem	2009	39975	NA	NA	10.1021/jm900518f	Y	mouse	plasma	melanoma (B16) mouse model	Kyn		LC-MS	A hydroxyamidine chemotype has been discovered as a key pharmacophore in novel inhibitors of IDO. Optimization led to identification of 5l, which is a potent inhibitor of IDO. Tetsing of 5l in mice demonstrated pharmacodynamic inhibition of IDO, as measured by decrease Kyn plasma levels.
Kyn in melanoma	21845542	Presence of L-kynurenine aminotransferase III in retinal ganglion cells and corpora amylacea in the human retina and optic nerve	Rejdak R, Rummelt C, Zrenner E, Grieb P, Rejdak K, Okuno E, Thaler S, Nowomiejska K, Kruse F, Turski W, Junemann AG.	Folia Neuropathol. 2011;49(2):132-7.	Rejdak R	Folia Neuropathol	2011	40772	NA	NA	NA	Y	human	eyes	choroidal malignant melanoma		kynurenine aminotransferase III (KAT III)		Examination of kynurenine aminotranferase III (KAT III) immunoreactivity in Corpora amylace (Cam) in the human retina and optic nerve. Expression of KAT III in Cam in the human retia and optic nerve indicates that this enzyme may be releant in mechanisms of neurodegenartion leading to CAm formation.
Kyn in melanoma	23590420	Presence and distribution of L-kynurenine aminotransferases immunoreactivity in human cataractous lenses	Rejdak R, Oleszczuk A, Rummelt C, Turski WA, Choragiewicz T, Nowomiejska K, Ksiazek K, Thaler S, Zarnowski T, Okuno E, Grieb P, Zrenner E, Kruse F, Junemann AG.	Acta Ophthalmol. 2013 Sep;91(6):e450-5. doi: 10.1111/aos.12138. Epub 2013 Apr 17.	Rejdak R	Acta Ophthalmol	2013	41382	NA	NA	10.1111/aos.12138	Y	human, mice	eyes	anterior subcapsular cataract (ASC), choroidal malignant melanoma		kynurenine aminotransferases I, II, III (KAT I, II, III)		Investigation of the presence and distribution of L-kynurenine aminotransferases (KATs) immunoreactivity in human and animal model. Presence of KATs in extracellular matrix during human catarract formation suggests that products of Kyn pathway may be involved in mechanisms of cataractogenesis.
Kyn in melanoma	25346938	Disturbances of Tryptophan Metabolism and Risk of Depression in HCV Patients Treated with IFN-Alpha	Oxenkrug G, Turski W, Zgrajka W, Weinstock J, Ruthazer R, Summergrad P.	J Infect Dis Ther. 2014 Feb 25;2(2):131. doi: 10.4172/2332-0877.1000131.	Oxenkrug G	J Infect Dis Ther	2014	41940	PMC4206908	NIHMS595540	10.4172/2332-0877.1000131	Y	human	blood	depression upon IFN-alpha treatment	Trp, Kyn		HPLC-UV-fluorometric method	Depression is a common side-effect of IFN-alpha treatmnet of hepatitis C virus (HCV) and melanoma. This study assessed Kyn, Tro and their ratuio in HCV patients awaiting IFN-alpha treatmnet. Kyn/trp ratio did not differ between patients who did nad who did not develop depression. Trp concentrations were higher in patients who experienced depression.
Kyn in melanoma	24508833	Biosynthesis of N,N-dimethyltryptamine (DMT) in a melanoma cell line and its metabolization by peroxidases	Gomes MM, Coimbra JB, Clara RO, Dörr FA, Moreno AC, Chagas JR, Tufik S, Pinto E Jr, Catalani LH, Campa A.	Biochem Pharmacol. 2014 Apr 1;88(3):393-401. doi: 10.1016/j.bcp.2014.01.035. Epub 2014 Feb 6.	Gomes MM	Biochem Pharmacol	2014	41681	NA	NA	10.1016/j.bcp.2014.01.035	Y	human	melanoma cell line (SK-Mel-147)		Tryptamine (TRY), 3-indole-acetic acid (IAA), dimethyltryptamine (DMT), dimethyl-formyl-kynuramine (DMFK), dimethyl-kynuramine (DMK), OH-DMK		LC-MS	A minor Trp metabolic route, tryptamine (TRY) and dimethyltryptamine (DMT) biosynthesis was invetsigated. DMT and dimethyl-formyl-kynuramine (DMFK) was identified in melanoma cell line SK-Mel-147 culture supernatant. In this study it was described and alternative metabolic pathway for DMT that has not been previously identified in human cells. DMT-OH, DMFK and DMK were found as DMT metabolites in…
Kyn in melanoma	25066466	Insights from interferon-?-related depression for the pathogenesis of depression associated with inflammation	Hoyo-Becerra C, Schlaak JF, Hermann DM.	Brain Behav Immun. 2014 Nov;42:222-31. doi: 10.1016/j.bbi.2014.06.200. Epub 2014 Jul 24.	Hoyo-Becerra C	Brain Behav Immun	2014	41849	NA	NA	10.1016/j.bbi.2014.06.200	Y (review)
Kyn in melanoma	25949897	Characterization of the in vivo immune network of IDO, tryptophan metabolism, PD-L1, and CTLA-4 in circulating immune cells in melanoma	Chevolet I, Speeckaert R, Schreuer M, Neyns B, Krysko O, Bachert C, Hennart B, Allorge D, van Geel N, Van Gele M, Brochez L.	Oncoimmunology. 2015 Apr 2;4(3):e982382. doi: 10.4161/2162402X.2014.982382. eCollection 2015 Mar.	Chevolet I	Oncoimmunology	2015	42132	PMC4404886	NA	10.4161/2162402X.2014.982382	Y	human	blood, FFPE sentinental lymph node tissue	melanoma	Trp, Kyn, 3-OH-Kyn, 5-OH-Trp, serotonin (5-HT)	IDO	UPLC	Flow cytometry on peripheral blood mononuclear cells (PBMCs) of stage I-IV melanoma patinets was performed. IDO expresion was detected in plasmacytoid dendritic cells (pDC) and monocytic myeloid-derived suppressor cells (mMDSC), and increased in advanced stage. Trp breakdown confirmed functional activity of IDO and was linked with increased programmed death-ligand 1 (PD-L1) +T cells and cytotoxic…
Kyn in melanoma	26519060	Molecular Pathways: Targeting IDO1 and Other Tryptophan Dioxygenases for Cancer Immunotherapy	Zhai L, Spranger S, Binder DC, Gritsina G, Lauing KL, Giles FJ, Wainwright DA.	Clin Cancer Res. 2015 Dec 15;21(24):5427-33. doi: 10.1158/1078-0432.CCR-15-0420. Epub 2015 Oct 30.	Zhai L	Clin Cancer Res	2015	42309	PMC4681601	NIHMS733909	10.1158/1078-0432.CCR-15-0420	Y (review)
Kyn in melanoma	28706436	The presence of kynurenine aminotransferases in the human cornea: Evidence from bioinformatics analysis of gene expression and immunohistochemical staining	Matysik-Wo?niak A, Jünemann A, Turski WA, Wnorowski A, Jó?wiak K, Paduch R, Okuno E, Moneta-Wielgo? J, Chor?giewicz T, Maciejewski R, Rejdak R.	Mol Vis. 2017 Jun 26;23:364-371. eCollection 2017.	Matysik-Wo?niak A	Mol Vis	2017	42931	PMC5501688	NA	NA	N
Kyn in melanoma	28604143	Combinatorial antitumor effects of indoleamine 2,3-dioxygenase inhibitor NLG919 and paclitaxel in a murine B16-F10 melanoma model	Meng X, Du G, Ye L, Sun S, Liu Q, Wang H, Wang W, Wu Z, Tian J.	Int J Immunopathol Pharmacol. 2017 Sep;30(3):215-226. doi: 10.1177/0394632017714696. Epub 2017 Jun 12.	Meng X	Int J Immunopathol Pharmacol	2017	42899	PMC5815254	NA	10.1177/0394632017714696	Y	mouse	plasma	murine B16-F10 melanoma model	Trp, Kyn		LC-MS/MS	Synergistic antitumor effects of IDO inhibitor NLG919 in combination with different regimes drug paclitaxel was invetsigated. NLG919 increased the cytotoxic activity of paclitaxel toward B16-F10 cells in the presence of pretreatmnet with IFN-gamma. In B16-F10 tumor-bearing mice, NLG919 was uniformly distributed throughout tumors and decreased Kyn levels and kyn/trp ratio in tumors and plasma for …
Kyn in melanoma	28963435	Carbidopa is an activator of aryl hydrocarbon receptor with potential for cancer therapy	Ogura J, Miyauchi S, Shimono K, Yang S, Gonchigar S, Ganapathy V, Bhutia YD.	Biochem J. 2017 Sep 28;474(20):3391-3402. doi: 10.1042/BCJ20170583.	Ogura J	Biochem J	2017	43009	NA	NA	10.1042/BCJ20170583	N
Kyn in melanoma	29431732	STAT3/p53 pathway activation disrupts IFN-?-induced dormancy in tumor-repopulating cells	Liu Y, Lv J, Liu J, Liang X, Jin X, Xie J, Zhang L, Chen D, Fiskesund R, Tang K, Ma J, Zhang H, Dong W, Mo S, Zhang T, Cheng F, Zhou Y, Jia Q, Zhu B, Kong Y, Guo J, Zhang H, Hu ZW, Cao X, Qin FX, Huang B.	J Clin Invest. 2018 Mar 1;128(3):1057-1073. doi: 10.1172/JCI96329. Epub 2018 Feb 12.	Liu Y	J Clin Invest	2018	43144	PMC5824876	NA	10.1172/JCI96329	Y	mouse, human	cells, tissue	murine (B16) and human (A375) melanoma cell lines	Kyn	AhR, IDO1		IFN-beta treatment induced tumor-repopulating cells (TRC) to enter dormancy through abd IDO1 /Kyn/AhR/p27-dependent pathway. Strategies to block this metabolic cicruity did not relieve dormancy but led to apoptosis of dormant TRCs in murine and human melanoma models. Specifically, blocking AhR redirected IFN-β signaling to STAT3 phosphorylation, which subsequently facilitated STAT3 nuclear transl…
Kyn in melanoma	29375124	IDO1 in cancer: a Gemini of immune checkpoints	Zhai L, Ladomersky E, Lenzen A, Nguyen B, Patel R, Lauing KL, Wu M, Wainwright DA.	Cell Mol Immunol. 2018 May;15(5):447-457. doi: 10.1038/cmi.2017.143. Epub 2018 Jan 29.	Zhai L	Cell Mol Immunol	2018	43130	PMC6068130	NA	10.1038/cmi.2017.143	Y (review)
Kyn in melanoma	30010674	Reversal of indoleamine 2,3-dioxygenase-mediated cancer immune suppression by systemic kynurenine depletion with a therapeutic enzyme	Triplett TA, Garrison KC, Marshall N, Donkor M, Blazeck J, Lamb C, Qerqez A, Dekker JD, Tanno Y, Lu WC, Karamitros CS, Ford K, Tan B, Zhang XM, McGovern K, Coma S, Kumada Y, Yamany MS, Sentandreu E, Fromm G, Tiziani S, Schreiber TH, Manfredi M, Ehrlich LIR, Stone E, Georgiou G.	Nat Biotechnol. 2018 Sep;36(8):758-764. doi: 10.1038/nbt.4180. Epub 2018 Jul 16.	Triplett TA	Nat Biotechnol	2018	43298	PMC6078800	NIHMS972462	10.1038/nbt.4180	Y	mouse	tissue, serum	murine B16-F10 melanoma, 4T1 breast carcinoma, CT26 colon carcinoma	Kyn, Trp, anthranilic acid		HPLC-ESI/HRMS	Investigation if immusupression effect induced by upregulation of IFN-gamma inducable IDO and liver restricted tryptophan 2,3dioxygenase (TDO) is due to Trp depletion inthe tumor microenviromnet or mediated by the accumulation of Kyn. This study showed that administration of PEGylated kynureninase (PEG-KYNase) that degrades Kyn into immunologically inert, nontoxix and readily cleared metabolites …
Kyn in melanoma	30377198	Reimagining IDO Pathway Inhibition in Cancer Immunotherapy via Downstream Focus on the Tryptophan-Kynurenine-Aryl Hydrocarbon Axis	Labadie BW, Bao R, Luke JJ.	Clin Cancer Res. 2019 Mar 1;25(5):1462-1471. doi: 10.1158/1078-0432.CCR-18-2882. Epub 2018 Oct 30.	Labadie BW	Clin Cancer Res	2019	43405	PMC6397695	NIHMS1510700	10.1158/1078-0432.CCR-18-2882	Y (review)
Kyn in melanoma	30770348	Phase I Study of the Indoleamine 2,3-Dioxygenase 1 (IDO1) Inhibitor Navoximod (GDC-0919) Administered with PD-L1 Inhibitor (Atezolizumab) in Advanced Solid Tumors	Jung KH, LoRusso P, Burris H, Gordon M, Bang YJ, Hellmann MD, Cervantes A, Ochoa de Olza M, Marabelle A, Hodi FS, Ahn MJ, Emens LA, Barlesi F, Hamid O, Calvo E, McDermott D, Soliman H, Rhee I, Lin R, Pourmohamad T, Suchomel J, Tsuhako A, Morrissey K, Mahrus S, Morley R, Pirzkall A, Davis SL.	Clin Cancer Res. 2019 Jun 1;25(11):3220-3228. doi: 10.1158/1078-0432.CCR-18-2740. Epub 2019 Feb 15.	Jung KH	Clin Cancer Res	2019	43513	PMC7980952	NIHMS1675625	10.1158/1078-0432.CCR-18-2740	N
Kyn in melanoma	31511064	Carboxyamidotriazole combined with IDO1-Kyn-AhR pathway inhibitors profoundly enhances cancer immunotherapy	Shi J, Chen C, Ju R, Wang Q, Li J, Guo L, Ye C, Zhang D.	J Immunother Cancer. 2019 Sep 11;7(1):246. doi: 10.1186/s40425-019-0725-7.	Shi J	J Immunother Cancer	2019	43721	PMC6740021	NA	10.1186/s40425-019-0725-7	Y	mouse	cells	cell lines B16 (melanoma), OVA-B16 (melanoma), C26 (colon cancer) and 4 T1 (breast cancer); for mouse model before menthioned cells were subcutanously injected	Kyn	IFN-gamma, IL-6, IL-2, IDO1		Effect of drugs was studied in a coculture system of tumor cells and activated CD8+ cells. The antitumor effects of single drugs or combined therapies were assessed according to their capability to slow down tumor growth and and extend the life span of tumor-bearing mice, and they were compared with the effects of programmed death 1 (PD-1 antibody). [The binding of PD-L1, ligand to PD1,promotes T…
Kyn in melanoma	31554815	Metabolomic adaptations and correlates of survival to immune checkpoint blockade	Li H, Bullock K, Gurjao C, Braun D, Shukla SA, Bossé D, Lalani AA, Gopal S, Jin C, Horak C, Wind-Rotolo M, Signoretti S, McDermott DF, Freeman GJ, Van Allen EM, Schreiber SL, Stephen Hodi F, Sellers WR, Garraway LA, Clish CB, Choueiri TK, Giannakis M.	Nat Commun. 2019 Sep 25;10(1):4346. doi: 10.1038/s41467-019-12361-9.	Li H	Nat Commun	2019	43735	PMC6761178	NA	10.1038/s41467-019-12361-9	Y	human	serum	melanoma (advanced), renal cell carcinoma	Kyn and other metabolites	PD-L1, IDO1, TDO	LC-MS	Serum metabolites were profiled in advanced melanoma and renal cell carcinoma (RCC) patients treated with nivolumab, an antibody against programmed cell death protein 1 (PD1). It was identified that Kyn/Trp ratio increases as an adaptive resistance mechanism associated with worse overall survival. It was identified increased trp to Kyn conversion in response to PD1 blockage in a subset of melanom…
Kyn in melanoma	32117720	Immunometabolic Network Interactions of the Kynurenine Pathway in Cutaneous Malignant Melanoma	Rad Pour S, Morikawa H, Kiani NA, Gomez-Cabrero D, Hayes A, Zheng X, Pernemalm M, Lehtiö J, Mole DJ, Hansson J, Eriksson H, Tegnér J.	Front Oncol. 2020 Feb 3;10:51. doi: 10.3389/fonc.2020.00051. eCollection 2020.	Rad Pour S	Front Oncol	2020	43893	PMC7017805	NA	10.3389/fonc.2020.00051	Y	human	plasma	cutanous malignant melanoma	Trp, Kyn, 3-hydroxykynurenine, kynurenic acid, 3-hydroxyanthranilic acid, anthranilic acid, xanthurenic acid		LC-MS/MS	Proteins and kynurenine metabolites were measured in plasma of metastatic cutaneous malignant melanoma (CMM) obtained before and during treatment with inhibitors of mitogen-activated protin kinase pathway (MAPKIs). It was identified a set of proteins that modulate the differentiation of Th1 cells, which is linked to 3-hydroxykynurenine levels. MAPKIs treatments associated with alteration of 3-hyd…
Kyn in melanoma	32050636	Expression of Tryptophan 2,3-Dioxygenase in Metastatic Uveal Melanoma	Terai M, Londin E, Rochani A, Link E, Lam B, Kaushal G, Bhushan A, Orloff M, Sato T.	Cancers (Basel). 2020 Feb 10;12(2):405. doi: 10.3390/cancers12020405.	Terai M	Cancers (Basel)	2020	43875	PMC7072257	NA	10.3390/cancers12020405	Y	human	tissue, cell lines	uveal melanoma	Kyn	IDO, TDO, TDO2	HPLC-MS	The role of tryptophan 2,3-dioxygenase (TDO in uveal melanoma was invetsigated. High expression of TDO wa sconfirmed in all hepatic metastasis. TDO was positive in both normal hepatocytes and the tumor cells with relatively higher expresion in tumor cells. IDO protein remained undetectable in all metastatic uveal melanoma (MUM) specimens. UM cell lines established from metastasis also expresed TD…
Kyn in melanoma	32019778	Immunosuppressive Mediators Impair Proinflammatory Innate Lymphoid Cell Function in Human Malignant Melanoma	Ercolano G, Garcia-Garijo A, Salomé B, Gomez-Cadena A, Vanoni G, Mastelic-Gavillet B, Ianaro A, Speiser DE, Romero P, Trabanelli S, Jandus C.	Cancer Immunol Res. 2020 Apr;8(4):556-564. doi: 10.1158/2326-6066.CIR-19-0504. Epub 2020 Feb 4.	Ercolano G	Cancer Immunol Res	2020	43867	NA	NA	10.1158/2326-6066.CIR-19-0504	Y	human, mouse B16-F10 melanoma model	blood	melanoma	Kyn	Interleukins	spectrophotometer	Innate lymphoid cells (ILC) were enriched but functionally impaired in cytokine secretion in both peripheral blood mononuclear cells and tumor infiltrated lymph nodes of melanoma patients. By exposing ILCs to adenosine and kynurenines, it was observed a similar shift toward the ILC1 subset distribution and impairment in proinflammatory cytokine production to that of patient samples studied ex viv…
Kyn in melanoma	32568737	Computational study on new natural compound inhibitors of indoleamine 2,3-dioxygenase 1	Jiang S, Li H, Piao L, Jin Z, Liu J, Chen S, Liu LL, Shao Y, Zhong S, Wu B, Li W, Ren J, Zhang Y, Wang H, Jin R.	Aging (Albany NY). 2020 Jun 22;12(12):11349-11363. doi: 10.18632/aging.103113. Epub 2020 Jun 22.	Jiang S	Aging (Albany NY)	2020	44005	PMC7343476	NA	10.18632/aging.103113	Y	computational study	computational study	computational study (inhibitor drugs of IDO)				Discovery of effective inhibitors of IDO1 by doing virtual screening aided by computer techniques. Two potential compounds were discovered to interact with IDO1 with appropriate energy and proved to be non-toxic.
Kyn in melanoma	33584686	Targeting Indoleamine 2,3-Dioxygenase in Cancer Models Using the Novel Small Molecule Inhibitor NTRC 3883-0	Grobben Y, de Man J, van Doornmalen AM, Muller M, Willemsen-Seegers N, Vu-Pham D, Mulder WR, Prinsen MBW, de Wit J, Sterrenburg JG, van Cauter F, den Ouden JE, van Altena AM, Massuger LF, Uitdehaag JCM, Buijsman RC, Zaman GJR.	Front Immunol. 2021 Jan 28;11:609490. doi: 10.3389/fimmu.2020.609490. eCollection 2020.	Grobben Y	Front Immunol	2021	44242	PMC7876453	NA	10.3389/fimmu.2020.609490	Y	human, mouse	tissue, cells; ascites	B16-F10 melanoma mouse model (ascitis from advanced epithelial ovarian cancer)	Trp, Kyn	IDO1, TDO, CYP	LC-MS/MS	Novel small molecule IDO1 inhibitor, NTRC 3883-0 was characterized in a panel of biochemical and cell-based assays, and variuos cancer models. NTRC 3883-0 released the inhibitory effect of IDO1 and CD8+ T cell proliferation in co-cultured of IDO1-overexpressing cells with healthy donor lymphocytes. In melanoma B16F10 mouse model overexpressing IDO1, NTRC 3883-0 counteracted the IDO1-induce dmodul…
Kyn in melanoma	33328638	Anti-tumour immunity induces aberrant peptide presentation in melanoma	Bartok O, Pataskar A, Nagel R, Laos M, Goldfarb E, Hayoun D, Levy R, Körner PR, Kreuger IZM, Champagne J, Zaal EA, Bleijerveld OB, Huang X, Kenski J, Wargo J, Brandis A, Levin Y, Mizrahi O, Alon M, Lebon S, Yang W, Nielsen MM, Stern-Ginossar N, Altelaar M, Berkers CR, Geiger T, Peeper DS, Olweus J, Samuels Y, Agami R.	Nature. 2021 Feb;590(7845):332-337. doi: 10.1038/s41586-020-03054-1. Epub 2020 Dec 16.	Bartok O	Nature	2021	44182	NA	NA	10.1038/s41586-020-03054-1	Y	human	cells	melanoma cell line MD55A3		peptides	LC-MS	Clinical trials using ihibition of IDO1 in combination with blockage of the PD1 pathway in patients with melanoma did not improve the efficacy of treatment compared to PD1 pathway blockage alone. This study used ribosome profiling in melanoma cells to investigate the effects of prolonged IFN-gamma treatment on mRNA translation. The study result suggested that ribosomes bypass Trp codons in the ab…
Kyn in melanoma	33557876	What is the prospect of indoleamine 2,3-dioxygenase 1 inhibition in cancer? Extrapolation from the past	Yao Y, Liang H, Fang X, Zhang S, Xing Z, Shi L, Kuang C, Seliger B, Yang Q.	J Exp Clin Cancer Res. 2021 Feb 8;40(1):60. doi: 10.1186/s13046-021-01847-4.	Yao Y	J Exp Clin Cancer Res	2021	44236	PMC7869231	NA	10.1186/s13046-021-01847-4	Y (review)
Kyn in melanoma	32720434	Kynurenine 3-monooxygenase (KMO), and signal transducer and activator of transcription 3 (STAT3) expression is involved in tumour proliferation and predicts poor survival in canine melanoma	Liu IL, Chung TF, Huang WH, Hsu CH, Liu CC, Chiu YH, Huang KC, Liao AT, Lin CS.	Vet Comp Oncol. 2021 Mar;19(1):79-91. doi: 10.1111/vco.12641. Epub 2020 Sep 4.	Liu IL	Vet Comp Oncol	2021	44041	NA	NA	10.1111/vco.12641	Y	canine	tissue	melanoma		kynurenine 3-monooxygenase (KMO), STAT3		Signal transducer and activator of transcription 3 (STAT3) is a well-known oncoprotein contributing to the proliferation, survival, invasiveness and metastasis of a variety of cancers. Previous studies shwoed that inhibition of kynurenine 3-monooxygenase (KMO) activity reduced activation of STAT3. This study invetsigated the expression of KMO and STAT3/phosphorylated (pSTAT3) by immunohistochemic…
Kyn in melanoma	33529725	The footprint of kynurenine pathway in every cancer: a new target for chemotherapy	Ala M.	Eur J Pharmacol. 2021 Apr 5;896:173921. doi: 10.1016/j.ejphar.2021.173921. Epub 2021 Jan 30.	Ala M	Eur J Pharmacol	2021	44229	NA	NA	10.1016/j.ejphar.2021.173921	Y (review)
Kyn in melanoma	34117113	Phase II trial of the IDO pathway inhibitor indoximod plus pembrolizumab for the treatment of patients with advanced melanoma	Zakharia Y, McWilliams RR, Rixe O, Drabick J, Shaheen MF, Grossmann KF, Kolhe R, Pacholczyk R, Sadek R, Tennant LL, Smith CM, Kennedy EP, Link CJ Jr, Vahanian NN, Yu J, Shen SS, Brincks EL, Rossi GR, Munn D, Milhem M.	J Immunother Cancer. 2021 Jun;9(6):e002057. doi: 10.1136/jitc-2020-002057.	Zakharia Y	J Immunother Cancer	2021	44359	PMC8202104	NA	10.1136/jitc-2020-002057	Y	human	tissue	advanced melanoma		IDO1		The results from phase II trial of the IDO pathway inhibitor indoximod plus pembrolizumab for the treatment of patients with advanced melanoma. The study showed that combination of indoximod, a small molecule IDO pathway inhibitor, and pembrolizumab, was well tolerated and showed antitumor efficacy worth further evaluation in selected patients with advanced melanoma.
Kyn in melanoma	34360651	Cold Atmospheric Plasma Changes the Amino Acid Composition of Solutions and Influences the Anti-Tumor Effect on Melanoma Cells	Arndt S, Fadil F, Dettmer K, Unger P, Boskovic M, Samol C, Bosserhoff AK, Zimmermann JL, Gruber M, Gronwald W, Karrer S.	Int J Mol Sci. 2021 Jul 23;22(15):7886. doi: 10.3390/ijms22157886.	Arndt S	Int J Mol Sci	2021	44415	PMC8346059	NA	10.3390/ijms22157886	Y	human	cell	melanoma cells (Mel Im), fibroblasts, melanocytes	Trp, Kyn, hydroxytryptophan, formylkynurenine,Tyr, Phe and other amino acids	Reactive oxygen and nitrogen species	NMR; HPLC-TOFMS	Measurement of reactive species in plasma-treated solutions (PTS) and their effect on tumor cells using different plasma modes and treatment durations was investigated. The PTS analysis yielded mode and dose dependent differences in the productos of reactive oxygen and nitrogen species, and in decomposition and modification of tyrosine and Trp. Trp metabolites formylkynurenine and Kyn were produc…
Kyn in melanoma	34875457	Kynurenine induces T cell fat catabolism and has limited suppressive effects in vivo	Siska PJ, Jiao J, Matos C, Singer K, Berger RS, Dettmer K, Oefner PJ, Cully MD, Wang Z, QuinnIII WJ, Oliff KN, Wilkins BJ, Christensen LM, Wang L, Hancock WW, Baur JA, Levine MH, Ugele I, Mayr R, Renner K, Zhou L, Kreutz M, Beier UH.	EBioMedicine. 2021 Dec;74:103734. doi: 10.1016/j.ebiom.2021.103734. Epub 2021 Dec 4.	Siska PJ	EBioMedicine	2021	44537	PMC8652007	NA	10.1016/j.ebiom.2021.103734	Y	human, mice	cells, tissue, serum	T cells, melanoma (B16.F10), cardiac allografting and colitis mice models	Kyn, free fatty acids, other metabolites (e.g., lactate, citrate, serine etc.)		LC-MS	Stereoisomer D-Kyn as an immunosuppressive therapeutic which is hypothesized to produce less neurotoxic metabolites than L-Kyn- L-/D-Kyn effect on human and murine T cell function were examined in vitro and in vivo (homeostatic proliferation, colitis, cardiac transplant). Kyn was measured in tissues from human and murine tumors Kyn-fed mouse. It was observed thta 1mM D-Kyn inhibits T cell prolife…
Kyn in melanoma	35054292	Cancer Immunotherapy with Immune Checkpoint Inhibitors-Biomarkers of Response and Toxicity; Current Limitations and Future Promise	Healey Bird B, Nally K, Ronan K, Clarke G, Amu S, Almeida AS, Flavin R, Finn S.	Diagnostics (Basel). 2022 Jan 6;12(1):124. doi: 10.3390/diagnostics12010124.	Healey Bird B	Diagnostics (Basel)	2022	44582	PMC8775044	NA	10.3390/diagnostics12010124	Y (review)
Kyn in melanoma	35780226	An in situ hydrogel-mediated chemo-immunometabolic cancer therapy	Wang B, Chen J, Caserto JS, Wang X, Ma M.	Nat Commun. 2022 Jul 2;13(1):3821. doi: 10.1038/s41467-022-31579-8.	Wang B	Nat Commun	2022	44744	PMC9250515	NA	10.1038/s41467-022-31579-8	Y	mouse	tissue, blood	melanoma (B16F10) and breats cancer mouse models	Trp, Kyn	IDO1, TDO2, cytokines	HPLC	Local chemo-immunometabolic therapy through injection of hydrogel releasing doxorubicin that induces ummunogenic tumor cell death and kynureninase that disrupts Kyn-mediated inmunnosuppressive pathways in tumore microenviroment (TME) was demonstrated. In mouse model of tripple negative breast cancer and melanoma, a single dose peritumoral injection of therapeutic hydrogel promotes TME transformat…
Kyn in melanoma	35666806	Discovery and Characterization of a Novel Aryl Hydrocarbon Receptor Inhibitor, IK-175, and Its Inhibitory Activity on Tumor Immune Suppression	McGovern K, Castro AC, Cavanaugh J, Coma S, Walsh M, Tchaicha J, Syed S, Natarajan P, Manfredi M, Zhang XM, Ecsedy J.	Mol Cancer Ther. 2022 Aug 2;21(8):1261-1272. doi: 10.1158/1535-7163.MCT-21-0984.	McGovern K	Mol Cancer Ther	2022	44718	NA	NA	10.1158/1535-7163.MCT-21-0984	Y	human, rodents, monkey	cells, tissue, blood	melanoma mouse model (B16-IDO1)	Kyn	AhR, cytokines, CYP1A1	Cyp-Luc assay	Discovery and characterization of IK-175, a novel, potent and selective AhR antagonist with favorable ADME and pharmacokinetic profiles in preclinical species was reported. IK-175 inhibits AhR activity in experimental systems derived from multiple species including mouse, rat, moneky, and humans. In human primary immune cells, IK-175 decrease AhR target gene expression and anti-inflammatory cytok…
Kyn in melanoma	36058143	Indoleamine 2,3-dioxygenase (IDO) inhibitors and cancer immunotherapy	Fujiwara Y, Kato S, Nesline MK, Conroy JM, DePietro P, Pabla S, Kurzrock R.	Cancer Treat Rev. 2022 Nov;110:102461. doi: 10.1016/j.ctrv.2022.102461. Epub 2022 Aug 30.	Fujiwara Y	Cancer Treat Rev	2022	44808	NA	NA	10.1016/j.ctrv.2022.102461	Y(review)
Kyn in melanoma	36733497	The signaling function of IDO1 incites the malignant progression of mouse B16 melanoma	Orecchini E, Belladonna ML, Pallotta MT, Volpi C, Zizi L, Panfili E, Gargaro M, Fallarino F, Rossini S, Suvieri C, Macchiarulo A, Bicciato S, Mondanelli G, Orabona C.	Oncoimmunology. 2023 Jan 26;12(1):2170095. doi: 10.1080/2162402X.2023.2170095. eCollection 2023.	Orecchini E	Oncoimmunology	2023	44960	PMC9888476	NA	10.1080/2162402X.2023.2170095	Y	mice	tissue, cells	mouse B16 melanoma	Trp, Kyn	IDO1	HPLC	Investigation wether the non-enzymatic function of IDO1 could also play a role in tumor cells by suing B16-F10 mouese melanoma cells transfected with either the wild type IDO1 (IDO wt) gene or mutated variant lacking the catalytic, but not signaling activity (IDO H350A). Compared to wild type IDO wt transfected counterpart (B16 wt), B16-F10 cells expresing IDO H350A (B16 H350A) were characterized…
Kyn in melanoma	37122718	The catalytic inhibitor epacadostat can affect the non-enzymatic function of IDO1	Panfili E, Mondanelli G, Orabona C, Gargaro M, Volpi C, Belladonna ML, Rossini S, Suvieri C, Pallotta MT.	Front Immunol. 2023 Apr 14;14:1134551. doi: 10.3389/fimmu.2023.1134551. eCollection 2023.	Panfili E	Front Immunol	2023	45047	PMC10145169	NA	10.3389/fimmu.2023.1134551	Y	mice	tissue, cells, endosomes	mouse mastocytoma	Kyn	IDO1	HPLC	Investigation of possible explanation of epacadostat, blocking IDO1 activity, ineffectiveness. Study suggests, tahnt not only IDO1 activity can induce immunosupreesion, but also signaling activity of IDO1.
Kyn in melanoma	37123046	Increased tryptophan, but not increased glucose metabolism, predict resistance of pembrolizumab in stage III/IV melanoma	Oldan JD, Giglio BC, Smith E, Zhao W, Bouchard DM, Ivanovic M, Lee YZ, Collichio FA, Meyers MO, Wallack DE, Abernethy-Leinwand A, Long PK, Trembath DG, Googe PB, Kowalski MH, Ivanova A, Ezzell JA, Nikolaishvili-Feinberg N, Thomas NE, Wong TZ, Ollila DW, Li Z, Moschos SJ.	Oncoimmunology. 2023 Apr 26;12(1):2204753. doi: 10.1080/2162402X.2023.2204753. eCollection 2023.	Oldan JD	Oncoimmunology	2023	45047	PMC10142396	NA	10.1080/2162402X.2023.2204753	Y	human	tissue	metastatic melanoma	Methyl-Trp, flourodeoxyglucose	IDO1, TDO2, TPH1 and 2, LAT1	PET with CT scans	This study reasoned that Trp-metabolisng pathway other then Kyn one is essential. Immunohistochemically stained tissue along the nevus to metastatic melanoma progression for Trp-metabolizing enzymes: tryptophan hydroxylase 1 (TPH1) and 2 (TPH2), TDO2 and IDO1, and Trp transporter, LAT1. [TPH1,2 metabolize Tro to serotonin]. It was assessed Trp and glucose metabolism by performing baseline C11-lab…
Kyn in melanoma	36971773	A Phase II Study of Epacadostat and Pembrolizumab in Patients with Advanced Sarcoma	Kelly CM, Qin LX, Whiting KA, Richards AL, Avutu V, Chan JE, Chi P, Dickson MA, Gounder MM, Keohan ML, Movva S, Nacev BA, Rosenbaum E, Adamson T, Singer S, Bartlett EK, Crago AM, Yoon SS, Hwang S, Erinjeri JP, Antonescu CR, Tap WD, D'Angelo SP.	Clin Cancer Res. 2023 Jun 1;29(11):2043-2051. doi: 10.1158/1078-0432.CCR-22-3911.	Kelly CM	Clin Cancer Res	2023	45012	PMC10752758	NIHMS1888387	10.1158/1078-0432.CCR-22-3911	Y	human	tissue, blood	advanced sarcomas	Trp, Kyn (in blood)	PD-L1, IDO1	LC-MS/MS	Combination of epacadostat, IDO1 inhibitor, with pembrolizumab to treat different types of sarcomas was investigated. In paired pre- and post-treatment tumor samples, no association was found between treatment and PD-L1 or IDO1 tumor expression or IDO-pathway-related gene expressin. No significant changes in serum Trp and Kyn levels were observed after baseline. Combination of these two drugs was…
Kyn in melanoma	37509369	Analysis of the Circulating Metabolome of Patients with Cutaneous, Mucosal and Uveal Melanoma Reveals Distinct Metabolic Profiles with Implications for Response to Immunotherapy	Vilbert M, Koch EC, Rose AAN, Laister RC, Gray D, Sotov V, Penny S, Spreafico A, Pinto DM, Butler MO, Saibil SD.	Cancers (Basel). 2023 Jul 21;15(14):3708. doi: 10.3390/cancers15143708.	Vilbert M	Cancers (Basel)	2023	45136	PMC10378038	NA	10.3390/cancers15143708	Y	human	serum	cutanous melanoma, mucosal melanoma, uveal melanoma	Trp, Kyn; other metabolites		LC-MS/MS	Serum metabolome in cutanous melanoma (CM), mucosal melanomas (MM) and uveal meanomas (UM) was investigated. Results indicated that MM and UM have distinct profile of circulating metabolures compared to CM, mainly in Kyn pathway. UM/MM had higher levels of 3-hydroxykynurenine (3-HKyn), whilst patients with CM were found to have highest levels of kynurenic acid (KA). The KA(3-HKyn ratio was signif…
Kyn in melanoma	37661337	An in vitro investigation of l-kynurenine, quinolinic acid, and kynurenic acid on B16 F10 melanoma cell cytotoxicity and morphology	Basson C, Serem JC, Hlophe YN, Bipath P.	Cell Biochem Funct. 2023 Oct;41(7):912-922. doi: 10.1002/cbf.3843. Epub 2023 Sep 3.	Basson C	Cell Biochem Funct	2023	45173	NA	NA	10.1002/cbf.3843	Y	human	cell lines	B16 F10 melanoma cell line, HaCat keratinocytes, RAW 264.7 mouse macrophage				Cytotoxic effect of Kyn and its metabolites invetsigated on melanoma (B16 F10), human keratinocytes (HaCat) and macrophages (RAW 264.7) cell lines. Kyn, quinolinic acud (Quin), and kynurenic acid (KA)-induced cytotoxicity in all cell lines, with Kyn being most cytotoxic. Cytotoxicity was shown to be cell line specific.
Kyn in melanoma	37963637	Targeting the aryl hydrocarbon receptor (AhR) with BAY 2416964: a selective small molecule inhibitor for cancer immunotherapy	Kober C, Roewe J, Schmees N, Roese L, Roehn U, Bader B, Stoeckigt D, Prinz F, Gorjánácz M, Roider HG, Olesch C, Leder G, Irlbacher H, Lesche R, Lefranc J, Oezcan-Wahlbrink M, Batra AS, Elmadany N, Carretero R, Sahm K, Oezen I, Cichon F, Baumann D, Sadik A, Opitz CA, Weinmann H, Hartung IV, Kreft B, Offringa R, Platten M, Gutcher I.	J Immunother Cancer. 2023 Nov;11(11):e007495. doi: 10.1136/jitc-2023-007495.	Kober C	J Immunother Cancer	2023	45244	PMC10649913	NA	10.1136/jitc-2023-007495	Y	human, mice	cells, tissue	B16 F10 melanoma mouse model; other cancer cells		AhR, cytokines		AhR, transcription factor broadly suppressing immune cell function, expression was observed in tumor cells and tumor-infiltrating immune cells in head and neck squamous cell carcinoma, non-small cell lung cancer and colorectal cancer. It was identified a drug compound BAY 2416964, an AhR antagonist which potently and selectively inhibits ligand-induced AhR activation in human and mouse immune cel…
Kyn in melanoma	37804639	Selective inhibition of indoleamine and tryptophan 2,3-dioxygenases: Comparative study on kynurenine pathway in cell lines via LC-MS/MS-based targeted metabolomics	Villani S, Fallarini S, Rezzi SJ, Di Martino RMC, Aprile S, Del Grosso E.	J Pharm Biomed Anal. 2024 Jan 5;237:115750. doi: 10.1016/j.jpba.2023.115750. Epub 2023 Sep 26.	Villani S	J Pharm Biomed Anal	2024	45206	NA	NA	10.1016/j.jpba.2023.115750	Y	human	cell lines	A375 melanoma, MDA-MB-231 breast cancer, U87 glioblastoma	Trp, Kyn, xanthurenic acid (XA), 3-hydroxykynurenine (3OHKYN), kynureni acid (KA), 5-hydroxytryptamine (serotonin, 5HT), tryptamine (TRYP), anthranilic acid (AA)	IDO1, TDO	LC-MS/MS	Investigation of a few cell lines, including A375 melanoma cell line, secretome upon its treatment with IDO1 inhibitors, epacadostat, linrodostat, and BL5. IDO1 inhibition has a more pronounced effect on Kyn levels than TDO inhibition. Distinct metabolic signatures were observed in different cell lines.
Kyn in melanoma	38333210	Epacadostat stabilizes the apo-form of IDO1 and signals a pro-tumorigenic pathway in human ovarian cancer cells	Rossini S, Ambrosino S, Volpi C, Belladonna ML, Pallotta MT, Panfili E, Suvieri C, Macchiarulo A, Mondanelli G, Orabona C.	Front Immunol. 2024 Jan 25;15:1346686. doi: 10.3389/fimmu.2024.1346686. eCollection 2024.	Rossini S	Front Immunol	2024	45331	PMC10850306	NA	10.3389/fimmu.2024.1346686	Y	human	cell line	ovarian adenocarcinoma cell line (SKOV-3)		IDO1, SHP-2	HPLC	IDO1 plasticity was invetsigated in human ovarian cancer cell line, SKOV-3, that constitutively expresses IDO1 in dynamic balance between holo and apo-protein, and thus potentially endowed with a dual function, enzymatic and signaling. Beside inhibiting the catalitic activity, epacadostat persistently stabilized the apo-from of IDO1, favoring its tyrosine-phosphorylation and promoting its associa…
Kyn in melanoma	39454303	In vitro effects of l-kynurenine and quinolinic acid on adhesion, migration and apoptosis in B16 F10 melanoma cells	Basson C, Serem JC, Bipath P, Hlophe YN.	Biochem Biophys Res Commun. 2024 Dec 3;736:150851. doi: 10.1016/j.bbrc.2024.150851. Epub 2024 Oct 18.	Basson C	Biochem Biophys Res Commun	2024	45590	NA	NA	10.1016/j.bbrc.2024.150851	Y	human	cell line	B16 F10 melanoma cells, RAW 264.7 macrophage cells		VLA-5, caspase-3, E-cadherin		The role of Kyn and quinolinic acid (Quin) was invetsigated in B16F10 (and macrophages RAW 264.7) on melanoma cell adhesion, migration and apoptosis. Kyn and Quin demonstrated promising antimetastatic effects in their ability to elevate E-cadherin expression and indusce apoptosis in B16F10 melanoma cells.
Kyn in melanoma	38573937	Metabolic Modulation of Kynurenine Based on Kynureninase-Loaded Nanoparticle Depot Overcomes Tumor Immune Evasion in Cancer Immunotherapy	Chae SY, Shin H, Woo J, Kang S, Lee SM, Min DH.	ACS Appl Mater Interfaces. 2024 Apr 17;16(15):18490-18502. doi: 10.1021/acsami.4c00513. Epub 2024 Apr 4.	Chae SY	ACS Appl Mater Interfaces	2024	45386	NA	NA	10.1021/acsami.4c00513	Y	mice	tissue	colon, breast and melanoma cancer mouse models				Nanoparticle system loaded with kynureninease (KYNase), enzyme transforming Kyn into anthranilate, was developed. Tumor ijection of these nanoparticles subcutaneously enhanced proliferation and cytokine production of effector T cells in tumor microenviroment, followed by tumor growth inhibition and increase meansurvival. Nanoparticles carrying KYNase synergized with PD 1blockage in 3 mouse model …
Kyn in melanoma	38794128	Unveiling the Role of Tryptophan 2,3-Dioxygenase in the Angiogenic Process	Cecchi M, Anceschi C, Silvano A, Coniglio ML, Chinnici A, Magnelli L, Lapucci A, Laurenzana A, Parenti A.	Pharmaceuticals (Basel). 2024 Apr 27;17(5):558. doi: 10.3390/ph17050558.	Cecchi M	Pharmaceuticals (Basel)	2024	45437	PMC11124529	NA	10.3390/ph17050558	Y	human	cell lines	human umbilical venular endothelial cells (HUVECs), endothelial colony-forming cells (ECFCs)	Kyn	IDO, TDO	ELISA	It was aimed to characterize TDO and IDO1 in human umbilical venucular endothelial cells (HUVECs) and human endothelial colony-forming cells (ECFCs). HUVECs and ECFCs expressed TDO and IDO1. Treatment with the selective TDO inhibitor 680C91 significantly impaired HUVEC proliferation and 3D-tube formation in response to VEGF-A, while IDO1 inhibition showed no effect. VEGF-induced mTor phosphorylat…
Kyn in melanoma	38807444	An exploratory study on the effect of kynurenine metabolites on sEnd-2 endothelioma cells	Nkandeu DS, Joubert AM, Serem JC, Bipath P, Hlophe YN.	Cell Biochem Funct. 2024 Jun;42(4):e4065. doi: 10.1002/cbf.4065.	Nkandeu DS	Cell Biochem Funct	2024	45441	NA	NA	10.1002/cbf.4065	Y	human, mice	cell lines	mouse endothelioma, and human endothelial cells				Exploring in vitro effects of Kyn, quinolinic acids and kynurenic acid on endothelioma sEnd2 cells and endothelial cells (control cell line). Exposure of cell to beforementioned metabolites resulted in cells blocke dinmetaphase, formation of apoptotic bodies and compromised cell density in Kyn treated cells. Significant increase in teh number of cells present in the sub-G1 phase was observed in K…
Kyn in melanoma	38966855	Amino Acid Metabolism-Regulated Nanomedicine for Enhanced Tumor Immunotherapy through Synergistic Regulation of Immune Microenvironment	Duan X, Zhao Y, Hu H, Wang X, Yan J, Li S, Zhang Y, Jiao J, Zhang G.	Biomater Res. 2024 Jul 4;28:0048. doi: 10.34133/bmr.0048. eCollection 2024.	Duan X	Biomater Res	2024	45478	PMC11223770	NA	10.34133/bmr.0048	Y	mice	cells, tissue	B16 melanoma mice model	Kyn	IDO	ELISA	Metabolism-regulated nanoparticles were prepared through the metal coordination-driven assembly of an IDO1 inhibitor (NLG919) and stimulator of interferon genes (STING) agonist (MSA-2) for enhanced immunotherapy. After intravenous administration, the assembeld nanoparticles could efficiently accumulate in tumors, and downregulating the metabolism of Trp to Kyn to remodel immunosuppressive tumor m…
Kyn in melanoma	39054430	A randomized, open-label, phase 3 trial of pembrolizumab plus epacadostat versus sunitinib or pazopanib as first-line treatment for metastatic renal cell carcinoma (KEYNOTE-679/ECHO-302)	Lara PN Jr, Villanueva L, Ibanez C, Erman M, Lee JL, Heinrich D, Lipatov ON, Gedye C, Gokmen E, Acevedo A, Semenov A, Park SH, Gafanov RA, Kose F, Jones M, Du X, Munteanu M, Perini R, Choueiri TK, Motzer RJ.	BMC Cancer. 2024 Jul 25;23(Suppl 1):1253. doi: 10.1186/s12885-023-10971-7.	Lara PN Jr	BMC Cancer	2024	45498	PMC11270760	NA	10.1186/s12885-023-10971-7	Y	human	plasma	renal cell carcinoma	Kyn			This clinical tria (phase III) compared pembrolizumab, a PD-1 inhibitor, plus epacadostat, IDO1 inhibitor, with sunitinib or pazopanib as first-line treatment for renal cell carcinoma. This clinical trial was discontinued, possibly due to failure in clinical trial in melanoma with the same drugs, which did not meet endpoint in clinical trial phase III. In thsi renal cell carcinoma clinical trial …
Kyn in melanoma	39054485	Epacadostat plus pembrolizumab versus placebo plus pembrolizumab for advanced urothelial carcinoma: results from the randomized phase III ECHO-303/KEYNOTE-698 study	Cicin I, Plimack ER, Gurney H, Leibowitz R, Alekseev BY, Parnis FX, Peer A, Necchi A, Bellmunt J, Nishiyama H, Clark J, Munteanu M, Kataria R, Jia C, Powles T, Sternberg CN.	BMC Cancer. 2024 Jul 25;23(Suppl 1):1256. doi: 10.1186/s12885-023-11213-6.	Cicin I	BMC Cancer	2024	45498	PMC11270759	NA	10.1186/s12885-023-11213-6	Y	human	plasma	advanced urothelial carcinoma	Kyn			Clinical trial, terminated at phase III, invetsigated pembrolizumab, PD-1 ihibitor, combined with epacadostat, and IDO1 inhibitor, efficiency in urothelial carcinoma treatment.
Kyn in melanoma	38870880	Chemo-immunotherapy by nanoliposomal epacadostat and docetaxel combination to IDO1 inhibition and tumor microenvironment suppression	Khoshkhabar R, Yazdani M, Hoda Alavizadeh S, Saberi Z, Arabi L, Reza Jaafari M.	Int Immunopharmacol. 2024 Aug 20;137:112437. doi: 10.1016/j.intimp.2024.112437. Epub 2024 Jun 12.	Khoshkhabar R	Int Immunopharmacol	2024	45456	NA	NA	10.1016/j.intimp.2024.112437	Y	mice	tissue, blood, cells	B16F10 melanoma mouse model	Trp, Kyn			Examination of the efficacy of simultanous treatment by liposomal epacadostat (Lip-EPA), IDO inhibitor, in combinations with docetaxel (DTX) as a complement immunogenic cell death (ICD) againstB16F10 model. Results indicated the synergistic cytotoxic effect of the combination on B16F10 compared to normal fibroblast cells (NIH). The immune profiling demonstrated a significant increase in the perce…
Kyn in melanoma	38570921	L-kynurenine and quinolinic acid inhibited markers of cell survival in B16 F10 melanoma cells in vitro	Basson C, Serem JC, Bipath P, Hlophe YN.	Cell Biol Int. 2024 Apr 3. doi: 10.1002/cbin.12163. Online ahead of print.	Basson C	Cell Biol Int	2024	45386	NA	NA	10.1002/cbin.12163	Y	human, mice	cell lines	B16F10 melanoma cells, RAW 264.7 murine macrophages				The effect of Kyn and quinolinic acid on cell cycle progression, cell death and extracellular signal-regulated protein kinase inhibition on human melanoma, B16 F10 , and murine macrophages, RAW 264.7, cells. Kyn and quinolinic acid inhibited cell survival through extracellular signal-regulated protein kinase inhibition, induced cell cycle alterations and induced apoptosis in B16 F10 melanoma cell…
