# Supplementary material for: Non-invasive tape sampling of tryptophan and kynurenine in relation to phenylalanine and tyrosine from melanoma and adjacent non-lesional skin: A pilot study
Source: PLoS One. 2025 Jun 24;20(6):e0326457. doi: 10.1371/journal.pone.0326457 (PMC12186910; doi:10.1371/journal.pone.0326457)
Supplement: S10 Table — (XLSX) [file pone.0326457.s017.xlsx]

## Sheet: Data
Diagnosis	Diagnosis group	Diagnosis group2	Patient ID	Sex	Age (years)	Size (cm^2)	Sampling site	Stage	Breslow thickness (mm)	Trp (nmol/cm^2)	Tyr (nmol/cm^2)	Phe (nmol/cm^2)	Kyn (nmol/cm^2)	Trp/Tyr	Trp/Phe	Phe/Tyr	Trp/Kyn	Trp(norm)/Kyn(norm)	MIX_pre	MIX_post	MaxPhase_pre (degrees)	MaxPhase_post (degrees)	IZI_pre (kOhms)	IZI_post (kOhms)
healthy	NL	N	01F	F	42	0.38465	Back			0.792681	1.95563	0.780787	0.0035441	0.405333	1.01523	0.399294	224.717	0.818673	8.11	7.96	60.77	61.49	147.59	86.67
dysplastic nevus	BL	N	01F	F	42	0.38465	Back			0.404482	1.04587	0.545967	0.00226307	0.386742	0.740854	0.522023	178.73	0.928341	5.14	5.47	57.72	60.66	73.7	57.87
healthy	NL	N	01M	M	79	0.5024	Back			2.37009	7.4084	2.64868	0.00504834	0.31992	0.894822	0.357703	470.492	0.506029	6.55	7.23	59.95	59.98	140.63	124.27
melanoma in situ	MIS	M	01M	M	79	0.5024	Back			1.1822	4.31202	2.60001	0.00306543	0.274165	0.454692	0.603031	385.74	0.412242	4	3	45.09	39.84	22.36	8.78
healthy	NL	N	02F	F	38	0.785	Back	pT1a	0.6	0.774016	2.35791	0.985806	0.00175168	0.328264	0.785161	0.418087	442.704	1.24117	6.82	7.04	58.59	58.42	46.68	38.08
malignant melanoma	MM	M	02F	F	38	0.785	Back	pT1a	0.6	2.45131	6.68101	3.22621	0.00518116	0.366906	0.759809	0.483002	473.108	0.411598	3.4	3.48	46.23	43.64	23.44	13.97
healthy	NL	N	02M	M	66	0.38465	Groin			0.22789	0.537686	0.284855	0.00123028	0.423835	0.800022	0.529804	185.365	1.76574	5.35	5.7	51.68	55.74	51.9	49.42
seborrheic keratosis	BL	N	02M	M	66	0.38465	Groin			0.213532	0.550855	0.292182	0.00105662	0.387637	0.730816	0.530381	202.081	1.91918	3.35	4.36	46.56	47.32	19.9	29.35
healthy	NL	N	03F	F	80	1.1304	Back	pT1b	0.9	0.470878	1.93144	0.808493	0.0011897	0.243797	0.582415	0.418651	400.457	1.39343	5.49	5.32	51.53	50.73	81.61	32.39
malignant melanoma	MM	M	03F	F	80	1.1304	Back	pT1b	0.9	1.50056	5.77235	3.08458	0.00235565	0.259957	0.486471	0.534429	638.283	0.602686	4.71	5.45	50.16	53.63	47.07	87.24
healthy	NL	N	03M	M	55	3.14	Chest	pT3a	2.3	0.224445	0.793578	0.232505	0.000499898	0.282826	0.965335	0.293015	450.256	5.685	6.2	7.23	61.26	58.6	120.56	88.36
malignant melanoma	MM	M	03M	M	55	3.14	Chest	pT3a	2.3	1.31081	4.8551	1.69252	0.00202472	0.269986	0.774471	0.348659	647.373	1.17061	3.5	3.54	54.51	42.75	54.75	20.54
healthy	NL	N	04F	F	83	1.57	Abdominal			2.04921	6.68125	2.05351	0.00300825	0.306711	0.997906	0.30742	682.167	1.03237	4.7	5.69	55.5	57.79	38.91	51.96
melanoma in situ	MIS	M	04F	F	83	1.57	Abdominal			4.44649	16.7505	4.74758	0.00622856	0.265455	0.936581	0.283708	714.205	0.468791	3.38	4.54	48.96	49.36	21.75	17.23
healthy	NL	N	04M	M	53	1.1304	Thigh	pT3a	3.7	0.189829	0.590969	0.300385	0.000783613	0.321217	0.631953	0.508283	242.39	2.37485	6.92	5.87	55.48	51.05	51.09	50.19
malignant melanoma	MM	M	04M	M	53	1.1304	Thigh	pT3a	3.7	2.99678	11.6815	4.79927	0.00509211	0.25654	0.624424	0.410956	588.756	0.376695	3.41	2.62	45.3	39.7	50.36	33.99
healthy	NL	N	05F	F	86	1.57	Arm			0.434501	1.56927	0.611523	0.00093309	0.276882	0.710524	0.38969	466.221	2.24303	7.56	7.82	58.87	60.48	137.28	44.69
melanoma in situ	MIS	M	05F	F	86	1.57	Arm			1.18181	3.92134	1.64559	0.00142429	0.301378	0.718165	0.419811	831.863	1.55292	6.2	7.06	54.56	56.18	88.14	48.05
healthy	NL	N	05M	M	48	0.38465	Arm			0.636176	2.24336	1.02126	0.00267487	0.283582	0.622935	0.455258	238.651	0.744778	6.08	6.6	57.95	57.24	82.51	41.45
melanoma in situ, dysplastic nevus, seborrheic keratosis	MIS	M	05M	M	48	0.38465	Arm			0.447398	1.57094	0.898664	0.00183471	0.284796	0.497848	0.572105	244.036	0.878714	5.87	5.95	56.32	55.41	122.98	82.69
healthy	NL	N	06F	F	75	1.1304	Thigh	pT1a	0.7	0.78544	2.48297	0.84739	0.00285514	0.316331	0.926893	0.341308	275.593	1.08926	5.22	6.42	60.85	53.59	111.27	51.05
malignant melanoma	MM	M	06F	F	75	1.1304	Thigh	pT1a	0.7	2.82358	8.50154	3.55745	0.00537707	0.332126	0.793711	0.419125	525.08	0.501985	3.08	2.62	45.13	43.34	36.1	20.79
healthy	NL	N	06M	M	80	1.57	Chest			1.03426	3.384	0.895337	0.00276443	0.305634	1.15517	0.264594	374.106	1.33848	4.72	5.51	56.16	60.33	83.95	48.5
melanoma in situ	MIS	M	06M	M	80	1.57	Chest			1.40309	8.21564	2.12046	0.00556596	0.170783	0.661691	0.258117	252.772	0.386586	4.25	2.97	62.41	54.28	145.65	45.87
healthy	NL	N	07M	M	78	0.785	Back			1.34023	3.98724	1.14515	0.00245369	0.33613	1.17035	0.287319	546.654	1.41309	3.82	6.36	51.01	57.19	25.44	61.09
dysplastic nevus	BL	N	07M	M	78	0.785	Back			1.57785	4.93222	1.69529	0.00236246	0.319905	0.930725	0.34372	668.731	1.1958	4.2	4.27	50.17	50.65	40.1	35.56
healthy	NL	N	08M	M	61	1.1304	Back	pT2a	1.2	0.775578	3.30655	0.933615	0.00561838	0.234558	0.830726	0.282325	138.058	0.465374	6.15	5.58	53.5	53.1	54.02	26.09
malignant melanoma	MM	M	08M	M	61	1.1304	Back	pT2a	1.2	2.20723	6.86192	2.9918	0.00200426	0.321664	0.737761	0.435999	1102.09	0.976649	2.83	3.2	33.71	39.86	12.39	13.35
healthy	NL	N	09M	M	62	0.38465	Back			1.49165	4.8725	1.93145	0.0042964	0.306137	0.772297	0.39648	347.444	0.506095	5.24	4.86	53.38	51.15	35.06	23.38
melanoma in situ	MIS	M	09M	M	62	0.38465	Back			0.90123	2.97839	1.49479	0.00215738	0.30259	0.602916	0.501862	417.941	0.648879	2.41	2.93	37.37	44.01	13.12	18.46
healthy	NL	N	10M	M	78	1.1304	Arm	pT1a	0.5	1.17494	3.95839	1.51207	0.0019151	0.296824	0.777043	0.382043	614.21	0.975442	6.33	5.7	54.54	54.9	96.97	85.63
lentigo malignant melanoma	MM	M	10M	M	78	1.1304	Arm	pT1a	0.5	1.82834	6.69293	2.66808	0.00289305	0.273176	0.685265	0.39871	632.217	0.685265	4.38	5.16	45.39	50.26	21.87	50.03

## Sheet: Abbreviations
NL: non-lesional skin (adjacent to the lesion)
BL: benign lesion
MIS: melanoma in situ
MM: malignant melanoma
N: non-melanoma (NL+BL)
M: melanoma (MIS+MM)
MIX: magnitude index (MIX=IZI20kHz/IZI500kHz (ref. to S2 Fig)
MaxPhase: the maximum peak of the phase related to capacitive properties of startum corneum (ref. to S2 Fig)
IZI: skin resistance at 1kHz (ref. to S2 Fig)
_pre: before tape sampling/pre-samppling
_post: after tape sampling/post-sampling
